# Supplementary material for: Subpopulations of extracellular vesicles from human metastatic melanoma tissue identified by quantitative proteomics after optimized isolation
Source: J Extracell Vesicles. 2020 Feb 11;9(1):1722433. doi: 10.1080/20013078.2020.1722433 (PMC7034452; doi:10.1080/20013078.2020.1722433)
Supplement: Supplemental Material [file ZJEV_A_1722433_SM3101.zip]

Archive with 10 entries (10 files):
- Supplemenatry/Sup Figure 1_Tumours.final.jpg
- Supplemenatry/Sup Figure 2_Protocol 1 and 2.final.jpg
- Supplemenatry/Sup Figure 3_protocol 1 o 2.final.jpg
- Supplemenatry/Sup Figure 4_Collagenase.final.jpg
- Supplemenatry/Sup Figure 5_zoom in EM.final.jpg
- Supplemenatry/Sup Figure 6_TMT sets.final.jpg
- Supplemenatry/Sup Figure 7_Clusters.final.jpg
- Supplemenatry/Supplementary legends.docx
- Supplemenatry/Supplementary Table 1.final.docx
- Supplemenatry/Supplementary Table 2_TMT_proteomics.final.xlsx
