# Supplementary material for: Subpopulations of extracellular vesicles from human metastatic melanoma tissue identified by quantitative proteomics after optimized isolation
Source: J Extracell Vesicles. 2020 Feb 11;9(1):1722433. doi: 10.1080/20013078.2020.1722433 (PMC7034452; doi:10.1080/20013078.2020.1722433)
Supplement: Supplemental Material [file ZJEV_A_1722433_SM3101.zip › Supplemenatry/Supplementary Table 2_TMT_proteomics.final.xlsx]

## Sheet: Proteins
	Patient	1	1	1	1	1	1	3	3	3	3	3	3	2	2	2	2	2	2
	Sample	sample 4	sample 1	Sample7	sample 13	sample 10	Sample 16	sample 6	Sample 3	sample 12	sample 9	Sample 18	Sample 15	sample 5	sample 2	sample 8	Sample 14	sample 11	sample 17
	Type of Evs	Small EVs	Large EVs	Large EVs LD	Small EVs LD	Large EVs HD	Small EVs HD	Small EVs	Large EVs	Large EVs HD	Large EVs LD	Small EVs HD	Small EVs LD	Small EVs	Large EVs	Large EVs LD	Small EVs LD	Large EVs HD	Small EVs HD
Accession	Description
Q09666	Neuroblast differentiation-associated protein AHNAK OS=Homo sapiens GN=AHNAK PE=1 SV=2	0.698	1.445	2.445	2.434	0.752	0.107	0.784	0.894	0.309	2.639	0.153	3.456	0.426	0.751	1.029	1.198	0.632	0.102
Q15149	Plectin OS=Homo sapiens GN=PLEC PE=1 SV=3	1.006	1.087	0.888	0.698	1.237	0.959	0.544	0.666	0.576	0.722	0.442	0.484	1.372	2.069	1.867	1.678	3.012	1.353
P78527	DNA-dependent protein kinase catalytic subunit OS=Homo sapiens GN=PRKDC PE=1 SV=3	2.707	0.192	0.131	0.918	0.349	3.03	0.918	0.171	0.21	0.099	1.026	0.266	2.023	0.401	0.389	0.861	0.261	3.009
P12111	Collagen alpha-3(VI) chain OS=Homo sapiens GN=COL6A3 PE=1 SV=5	0.65	0.118	0.124	0.359	0.137	0.192	3.331	0.971	0.955	0.464	1.077	0.325	2.698	0.964	0.986	1.907	0.716	1.987
Q14204	Cytoplasmic dynein 1 heavy chain 1 OS=Homo sapiens GN=DYNC1H1 PE=1 SV=5	1.44	0.584	0.557	1.432	0.588	1.422	0.847	0.658	0.657	0.639	0.923	0.572	1.676	1.244	1.193	1.409	0.746	1.935
P35579	Myosin-9 OS=Homo sapiens GN=MYH9 PE=1 SV=4	3.003	0.418	0.533	0.889	0.591	2.118	0.823	0.397	0.346	0.469	0.926	0.292	1.066	0.781	0.81	0.656	0.653	1.22
P21333	Filamin-A OS=Homo sapiens GN=FLNA PE=1 SV=4	0.626	1.026	1.328	0.735	1.542	0.37	0.913	1.34	1.014	1.9	0.73	1.244	0.932	1.683	1.501	1.005	4.263	0.889
Q07954	Prolow-density lipoprotein receptor-related protein 1 OS=Homo sapiens GN=LRP1 PE=1 SV=2	1.251	0.977	1.409	3.767	0.689	0.367	0.9	0.671	0.285	1.071	0.589	1.898	0.936	1.037	1.193	2.171	1.296	0.587
Q9Y490	Talin-1 OS=Homo sapiens GN=TLN1 PE=1 SV=3	0.634	0.923	1.016	1.037	0.811	0.438	0.827	1.118	0.871	1.561	0.541	1.639	1.014	2.19	2.07	1.587	2.269	0.643
Q99715	Collagen alpha-1(XII) chain OS=Homo sapiens GN=COL12A1 PE=1 SV=2	0.991	0.072	0.081	0.202	0.096	0.674	0.678	0.721	0.605	0.245	0.437	0.087	7.788	0.73	0.743	2.367	0.751	5.837
Q01082	Spectrin beta chain, non-erythrocytic 1 OS=Homo sapiens GN=SPTBN1 PE=1 SV=2	1.09	1.809	2.125	1.106	2.303	0.966	0.901	1.159	0.825	1.83	0.842	1.067	0.663	0.985	0.949	0.497	1.447	0.84
P35580	Myosin-10 OS=Homo sapiens GN=MYH10 PE=1 SV=3	2.211	0.598	0.673	0.792	0.54	1.804	1.528	0.443	0.351	0.447	1.724	0.351	1.588	0.464	0.422	0.709	0.553	2.02
P01023	Alpha-2-macroglobulin OS=Homo sapiens GN=A2M PE=1 SV=3	0.827	0.062	0.066	0.083	0.163	1.791	1.257	0.108	0.115	0.076	2.351	0.12	2.901	0.185	0.181	0.175	0.432	6.18
Q9NZM1	Myoferlin OS=Homo sapiens GN=MYOF PE=1 SV=1	1.007	1.163	1.57	2.214	1.25	0.353	0.72	0.975	0.55	1.483	0.369	2.054	0.725	1.458	1.785	1.78	0.85	0.26
Q63HN8	E3 ubiquitin-protein ligase RNF213 OS=Homo sapiens GN=RNF213 PE=1 SV=3	0.912	0.359	0.371	0.781	0.466	0.97	1.386	0.909	1.305	0.608	1.821	0.59	1.695	1.177	1.155	1.964	1.118	1.828
P02751	Fibronectin OS=Homo sapiens GN=FN1 PE=1 SV=4	2.044	0.537	0.553	0.706	1.049	1.691	0.351	0.241	0.382	0.109	0.399	0.077	2.875	0.931	0.881	1.294	1.667	4.497
P46939	Utrophin OS=Homo sapiens GN=UTRN PE=1 SV=2	1.099	2.513	3.314	3.451	1.605	0.316	0.506	0.629	0.375	1.025	0.277	1.475	0.398	0.698	0.787	0.88	0.52	0.252
P04114	Apolipoprotein B-100 OS=Homo sapiens GN=APOB PE=1 SV=2	1.022	0.365	0.433	1.243	0.604	0.351	1.615	0.454	0.284	0.481	0.831	3.554	2.16	1.57	1.559	2.531	0.992	1.009
P49327	Fatty acid synthase OS=Homo sapiens GN=FASN PE=1 SV=3	2.93	0.415	0.434	0.858	0.625	3.423	1.192	0.175	0.184	0.164	1.039	0.224	1.586	0.245	0.24	0.294	0.407	1.509
Q13813	Spectrin alpha chain, non-erythrocytic 1 OS=Homo sapiens GN=SPTAN1 PE=1 SV=3	0.948	1.878	2.202	1.051	2.428	0.866	0.826	1.302	0.809	2.097	0.656	1.322	0.655	1.049	1.007	0.555	1.365	0.862
P01024	Complement C3 OS=Homo sapiens GN=C3 PE=1 SV=2	1.037	0.277	0.299	0.253	0.621	0.776	2.455	0.499	0.55	0.412	1.749	0.424	4.456	1.225	1.031	0.793	2.263	1.306
Q00610	Clathrin heavy chain 1 OS=Homo sapiens GN=CLTC PE=1 SV=5	2.011	0.486	0.289	0.366	1.508	4.897	0.632	0.273	0.192	0.365	0.686	0.269	0.615	0.577	0.543	0.399	0.908	1.101
P98160	Basement membrane-specific heparan sulfate proteoglycan core protein OS=Homo sapiens GN=HSPG2 PE=1 SV=4	1.33	0.169	0.168	0.215	0.314	1.959	1.653	0.593	0.886	0.399	2.247	0.281	1.672	0.297	0.284	0.347	0.657	2.513
Q14573	Inositol 1,4,5-trisphosphate receptor type 3 OS=Homo sapiens GN=ITPR3 PE=1 SV=2	1.47	3.032	3.588	3.327	2.043	0.846	0.428	0.516	0.501	0.411	0.323	0.307	0.113	0.235	0.2	0.185	0.138	0.068
O75369	Filamin-B OS=Homo sapiens GN=FLNB PE=1 SV=2	0.662	1.307	1.704	1.035	1.607	0.572	0.586	1.098	0.67	1.737	0.341	1.443	0.938	1.712	1.637	1.137	3.469	0.706
P24821	Tenascin OS=Homo sapiens GN=TNC PE=1 SV=3	2.513	0.372	0.431	0.76	0.627	1.414	0.229	0.108	0.125	0.073	0.221	0.042	4.607	0.788	0.715	1.465	1.335	4.659
P11717	Cation-independent mannose-6-phosphate receptor OS=Homo sapiens GN=IGF2R PE=1 SV=3	1.348	0.493	0.746	4.434	0.551	0.209	1.021	0.564	0.305	0.899	0.263	4.562	1.14	0.765	0.862	2.938	0.402	0.323
P18206	Vinculin OS=Homo sapiens GN=VCL PE=1 SV=4	0.573	0.887	0.912	0.848	0.931	0.237	1.226	1.144	0.851	1.529	0.6	1.692	1.509	2.202	1.93	1.583	2.135	0.472
Q709C8	Vacuolar protein sorting-associated protein 13C OS=Homo sapiens GN=VPS13C PE=1 SV=1	1.248	0.372	0.418	0.957	0.513	1.298	2.194	0.579	0.489	0.588	2.498	0.899	1.362	0.612	0.593	0.766	0.703	1.668
P46940	Ras GTPase-activating-like protein IQGAP1 OS=Homo sapiens GN=IQGAP1 PE=1 SV=1	0.701	1.362	1.56	1.337	1.226	0.679	1.028	1.22	1.356	1.169	1.546	0.967	0.41	0.807	0.75	0.548	0.607	0.299
P02549	Spectrin alpha chain, erythrocytic 1 OS=Homo sapiens GN=SPTA1 PE=1 SV=5	0.21	0.27	0.388	0.197	0.421	0.208	0.637	2.429	1.952	3.747	0.273	1.752	0.572	2.363	2.254	1.233	3.801	0.297
P35555	Fibrillin-1 OS=Homo sapiens GN=FBN1 PE=1 SV=3	0.543	0.075	0.078	0.129	0.098	0.389	4.84	1.243	0.314	0.45	0.999	0.378	1.452	0.443	0.302	1.368	0.793	1.435
P11277	Spectrin beta chain, erythrocytic OS=Homo sapiens GN=SPTB PE=1 SV=5	0.157	0.192	0.308	0.142	0.391	0.102	0.704	2.513	2.233	3.985	0.357	1.723	0.579	2.316	2.227	1.055	2.343	0.392
O75165	DnaJ homolog subfamily C member 13 OS=Homo sapiens GN=DNAJC13 PE=1 SV=5	1.216	0.383	0.335	1.824	0.813	1.325	1.369	0.462	0.632	0.405	1.289	3.134	1.192	0.777	0.723	2.143	0.758	0.951
P35908	Keratin, type II cytoskeletal 2 epidermal OS=Homo sapiens GN=KRT2 PE=1 SV=2	0.604	0.66	0.934	0.504	4.053	1.254	0.794	0.674	1.039	2.563	0.814	0.972	0.928	0.672	0.582	1.925	2.8	0.711
Q14571	Inositol 1,4,5-trisphosphate receptor type 2 OS=Homo sapiens GN=ITPR2 PE=1 SV=2	1.2	2.047	2.74	2.622	1.067	0.523	0.889	0.936	0.545	0.924	0.399	1.019	0.629	0.822	0.961	1.199	0.25	0.31
O43707	Alpha-actinin-4 OS=Homo sapiens GN=ACTN4 PE=1 SV=2	1.422	3.057	3.355	1.615	3.477	0.671	0.832	0.519	0.347	0.75	0.488	0.376	1.374	1.017	0.874	0.423	1.407	0.455
Q9UPN3	Microtubule-actin cross-linking factor 1, isoforms 1/2/3/5 OS=Homo sapiens GN=MACF1 PE=1 SV=4	1.136	1.105	1.232	1.115	1.859	1.14	1.189	0.81	0.923	0.862	1.517	0.691	0.979	1.181	1.165	0.928	1.41	1.068
P11021	78 kDa glucose-regulated protein OS=Homo sapiens GN=HSPA5 PE=1 SV=2	0.724	2.201	1.892	2.1	1.942	0.29	0.634	0.984	0.695	0.845	0.141	0.776	0.643	2.117	1.946	1.455	2.078	0.223
P11047	Laminin subunit gamma-1 OS=Homo sapiens GN=LAMC1 PE=1 SV=3	0.727	0.11	0.124	0.131	0.152	1.086	1.8	0.336	0.266	0.295	2.704	0.247	2.371	0.63	0.603	0.453	0.797	3.853
P04264	Keratin, type II cytoskeletal 1 OS=Homo sapiens GN=KRT1 PE=1 SV=6	0.547	1.128	0.726	0.522	3.949	1.285	0.771	0.638	1.074	2.42	0.776	1.605	1.004	0.615	0.598	1.903	3.436	0.761
Q6P2Q9	Pre-mRNA-processing-splicing factor 8 OS=Homo sapiens GN=PRPF8 PE=1 SV=2	1.981	0.297	0.153	0.272	1.208	2.878	1.456	0.568	0.783	0.234	2.096	0.276	1.033	0.414	0.385	0.602	0.382	1.53
P02788	Lactotransferrin OS=Homo sapiens GN=LTF PE=1 SV=6	0.048	0.051	0.043	0.022	0.132	0.052	0.06	0.042	0.043	0.024	0.061	0.036	5.509	2.175	2.233	2.749	2.237	6.962
Q6UVK1	Chondroitin sulfate proteoglycan 4 OS=Homo sapiens GN=CSPG4 PE=1 SV=2	1.288	2.677	3.668	3.051	3.505	0.457	0.357	0.307	0.178	0.42	0.129	0.869	0.27	0.321	0.327	0.368	0.595	0.211
P02452	Collagen alpha-1(I) chain OS=Homo sapiens GN=COL1A1 PE=1 SV=5	0.046	0.064	0.11	0.034	0.053	0.061	0.195	2.63	0.873	1.336	0.13	0.117	0.048	0.053	0.048	0.065	0.058	0.05
Q9Y4I1	Unconventional myosin-Va OS=Homo sapiens GN=MYO5A PE=1 SV=2	1.781	1.058	0.99	0.703	1.507	1.697	1.884	0.722	0.788	0.377	2.102	0.391	0.348	0.165	0.137	0.208	0.176	0.38
P05023	Sodium/potassium-transporting ATPase subunit alpha-1 OS=Homo sapiens GN=ATP1A1 PE=1 SV=1	0.971	2.809	4.06	3.289	3.551	0.223	0.278	0.388	0.129	0.683	0.093	1.12	0.317	0.738	0.837	0.746	0.628	0.108
P42704	Leucine-rich PPR motif-containing protein, mitochondrial OS=Homo sapiens GN=LRPPRC PE=1 SV=3	0.262	4.407	2.055	0.181	8.514	0.175	0.223	2.438	3.018	1.552	0.169	0.131	0.234	1.164	0.91	0.244	0.846	0.127
Q92673	Sortilin-related receptor OS=Homo sapiens GN=SORL1 PE=1 SV=2	2.132	1.46	2.081	6.903	0.965	0.391	0.211	0.206	0.101	0.216	0.099	0.363	0.344	0.368	0.415	0.716	0.303	0.246
Q13576	Ras GTPase-activating-like protein IQGAP2 OS=Homo sapiens GN=IQGAP2 PE=1 SV=4	0.194	0.167	0.232	0.224	0.166	0.223	1.453	2.17	1.627	2.879	1.42	2.677	0.631	1.084	1.147	0.976	0.546	0.514
Q14764	Major vault protein OS=Homo sapiens GN=MVP PE=1 SV=4	2.775	0.188	0.156	0.188	0.289	4.233	1.171	0.174	0.202	0.102	1.347	0.155	0.979	0.228	0.181	0.418	0.485	2.219
Q07065	Cytoskeleton-associated protein 4 OS=Homo sapiens GN=CKAP4 PE=1 SV=2	0.676	2.01	2.97	2.343	0.265	0.126	0.372	0.692	0.185	0.516	0.043	0.328	0.657	2.575	3.225	1.649	0.386	0.139
P38646	Stress-70 protein, mitochondrial OS=Homo sapiens GN=HSPA9 PE=1 SV=2	0.211	5.68	2.986	0.236	5.072	0.202	0.207	2.759	2.103	1.787	0.151	0.175	0.122	1.225	0.948	0.199	0.686	0.072
P14625	Endoplasmin OS=Homo sapiens GN=HSP90B1 PE=1 SV=1	0.717	2.26	1.87	1.962	3.703	0.312	0.415	0.723	0.43	0.652	0.093	0.528	0.659	2.255	2.009	1.306	2.725	0.32
P0C0L5	Complement C4-B OS=Homo sapiens GN=C4B PE=1 SV=2	0.867	0.172	0.186	0.18	0.406	1.053	1.165	0.233	0.39	0.176	1.927	0.206	2.827	0.826	0.736	0.748	1.426	4.866
P16157	Ankyrin-1 OS=Homo sapiens GN=ANK1 PE=1 SV=3	0.065	0.11	0.201	0.072	0.187	0.046	0.81	2.074	2.003	3.331	0.645	2.191	0.569	1.791	1.949	1.269	3.38	0.293
P29144	Tripeptidyl-peptidase 2 OS=Homo sapiens GN=TPP2 PE=1 SV=4	1.889	0.091	0.072	0.122	0.182	3.293	1.467	0.174	0.189	0.135	2.125	0.285	1.556	0.277	0.246	0.55	0.376	3.453
Q13423	NAD(P) transhydrogenase, mitochondrial OS=Homo sapiens GN=NNT PE=1 SV=3	0.174	4.617	4.694	0.259	0.228	0.104	0.284	2.289	0.322	3.41	0.095	0.416	0.138	0.917	1.067	0.344	0.14	0.048
P15924	Desmoplakin OS=Homo sapiens GN=DSP PE=1 SV=3	1.058	1.325	0.588	0.535	3.496	1.624	0.832	0.728	1.175	2.149	0.894	1.935	0.968	0.641	0.59	2.098	2.445	0.784
P35749	Myosin-11 OS=Homo sapiens GN=MYH11 PE=1 SV=3	0.245	0.073	0.152	0.184	0.124	0.154	2.606	0.581	0.706	0.459	2.956	0.495	2.068	0.319	0.279	1.031	0.582	3.159
Q9NYU2	UDP-glucose:glycoprotein glucosyltransferase 1 OS=Homo sapiens GN=UGGT1 PE=1 SV=3	0.808	2.156	2.186	2.348	2.83	0.272	0.876	1.193	0.735	1.152	0.225	1.154	0.662	1.424	1.512	1.231	1.754	0.207
P02786	Transferrin receptor protein 1 OS=Homo sapiens GN=TFRC PE=1 SV=2	0.901	0.762	0.972	2.969	0.433	0.146	1.202	0.902	0.369	1.401	0.218	4.176	0.622	0.731	0.847	1.7	0.336	0.195
Q92616	eIF-2-alpha kinase activator GCN1 OS=Homo sapiens GN=GCN1 PE=1 SV=6	0.912	0.435	0.467	0.801	0.529	1.02	1.254	0.782	0.894	0.57	1.337	0.747	1.605	1.643	1.709	2.428	0.957	1.545
P08133	Annexin A6 OS=Homo sapiens GN=ANXA6 PE=1 SV=3	0.227	0.345	0.57	0.651	0.95	0.064	0.784	1.258	1.632	1.893	0.327	3.209	0.835	2.047	1.862	1.887	1.136	0.311
P02787	Serotransferrin OS=Homo sapiens GN=TF PE=1 SV=3	1.575	0.838	0.895	1.972	1.369	0.765	1.804	0.644	0.433	0.89	0.995	2.13	1.316	0.874	0.787	1.029	0.984	0.27
P02768	Serum albumin OS=Homo sapiens GN=ALB PE=1 SV=2	0.727	0.773	0.959	0.626	1.74	0.366	2.543	0.805	0.428	0.907	0.654	1.112	1.872	1.927	1.602	0.885	2.078	0.453
Q9UQE7	Structural maintenance of chromosomes protein 3 OS=Homo sapiens GN=SMC3 PE=1 SV=2	2.155	0.388	0.356	0.48	0.478	2.402	1.606	1.141	1.206	0.497	1.624	0.304	0.896	0.644	0.517	0.78	0.627	0.976
P40939	Trifunctional enzyme subunit alpha, mitochondrial OS=Homo sapiens GN=HADHA PE=1 SV=2	0.147	3.529	2.352	0.213	2.165	0.155	0.408	2.656	2.737	2.389	0.302	0.326	0.196	1.086	1.041	0.347	0.791	0.144
P07942	Laminin subunit beta-1 OS=Homo sapiens GN=LAMB1 PE=1 SV=2	0.941	0.709	0.939	0.747	0.627	1.001	1.305	0.188	0.144	0.146	1.787	0.146	2.504	0.842	0.824	0.524	0.981	3.688
Q86VP6	Cullin-associated NEDD8-dissociated protein 1 OS=Homo sapiens GN=CAND1 PE=1 SV=2	1.437	0.364	0.359	1.393	0.599	1.933	1.359	0.367	0.3	0.385	1.441	0.722	1.822	0.766	0.677	0.705	0.568	2.52
Q7Z6Z7	E3 ubiquitin-protein ligase HUWE1 OS=Homo sapiens GN=HUWE1 PE=1 SV=3	1.19	0.473	0.448	0.774	0.626	1.282	1.792	0.604	0.752	0.45	2.016	0.732	1.381	1.063	0.863	1.369	0.641	1.373
P20020	Plasma membrane calcium-transporting ATPase 1 OS=Homo sapiens GN=ATP2B1 PE=1 SV=3	1.038	2.379	3.325	2.492	2.244	0.401	0.282	0.416	0.188	0.629	0.093	1.007	0.541	1.196	1.3	1.464	0.923	0.148
P53396	ATP-citrate synthase OS=Homo sapiens GN=ACLY PE=1 SV=3	1.739	0.218	0.198	0.362	0.315	2.83	1.826	0.201	0.203	0.158	2.398	0.28	0.74	0.505	0.44	0.447	0.629	0.962
O75643	U5 small nuclear ribonucleoprotein 200 kDa helicase OS=Homo sapiens GN=SNRNP200 PE=1 SV=2	2.316	0.291	0.197	0.482	0.758	2.685	1.11	0.49	0.834	0.242	1.438	0.218	1.876	0.503	0.432	0.729	0.553	2.797
P13667	Protein disulfide-isomerase A4 OS=Homo sapiens GN=PDIA4 PE=1 SV=2	0.691	1.952	1.33	1.656	4.962	0.293	0.434	0.708	0.522	0.595	0.129	0.534	0.778	2.186	1.741	1.279	3.448	0.343
P11142	Heat shock cognate 71 kDa protein OS=Homo sapiens GN=HSPA8 PE=1 SV=1	0.92	1.453	1.809	1.924	1.194	0.576	1.049	0.87	0.719	1.063	0.627	1.383	0.977	1.404	1.317	1.162	0.829	0.752
P06756	Integrin alpha-V OS=Homo sapiens GN=ITGAV PE=1 SV=2	1.173	1.797	2.684	3.458	2.006	0.236	0.297	0.351	0.151	0.499	0.078	1.087	0.73	1.202	1.361	1.829	0.814	0.173
P20930	Filaggrin OS=Homo sapiens GN=FLG PE=1 SV=3	0.341	0.273	0.35	0.224	0.987	0.635	0.881	1.748	4.731	1.692	2.356	0.638	0.732	0.422	0.335	0.938	0.954	0.674
Q9P2E9	Ribosome-binding protein 1 OS=Homo sapiens GN=RRBP1 PE=1 SV=4	0.351	0.736	0.816	0.499	0.641	0.322	0.513	1.133	0.89	1.307	0.523	0.55	1.031	2.83	3.157	2.096	2.172	0.524
P33176	Kinesin-1 heavy chain OS=Homo sapiens GN=KIF5B PE=1 SV=1	0.89	1.603	2.157	2.338	1.286	0.319	0.43	0.628	0.473	0.885	0.301	0.878	0.931	1.822	1.762	1.454	1.969	0.548
Q15075	Early endosome antigen 1 OS=Homo sapiens GN=EEA1 PE=1 SV=2	0.465	1.256	1.286	0.736	2.205	0.736	1.036	1.521	1.061	2.047	1.046	1.674	0.481	1.237	1.24	0.83	2.105	0.461
P23634	Plasma membrane calcium-transporting ATPase 4 OS=Homo sapiens GN=ATP2B4 PE=1 SV=2	0.854	2.059	2.994	2.545	2.277	0.204	0.513	0.78	0.296	1.338	0.141	2.091	0.495	1.45	1.371	1.586	0.593	0.197
Q13315	Serine-protein kinase ATM OS=Homo sapiens GN=ATM PE=1 SV=4	1.182	0.147	0.127	0.616	0.35	1.248	2.476	0.853	1.193	0.427	3.125	0.551	0.967	0.268	0.305	0.531	0.385	1.127
Q05707	Collagen alpha-1(XIV) chain OS=Homo sapiens GN=COL14A1 PE=1 SV=3	0.548	0.101	0.127	0.138	0.192	0.604	2.835	1.023	1.222	0.526	3.216	0.346	1.499	0.355	0.325	0.309	0.613	1.628
Q5T4S7	E3 ubiquitin-protein ligase UBR4 OS=Homo sapiens GN=UBR4 PE=1 SV=1	1.792	0.639	0.603	1.234	0.736	1.371	1.257	0.707	0.882	0.607	1.428	0.633	1.369	1.239	1.099	1.515	1.352	1.249
Q99973	Telomerase protein component 1 OS=Homo sapiens GN=TEP1 PE=1 SV=2	2.449	0.267	0.265	0.32	0.406	5.154	0.661	0.203	0.263	0.133	0.834	0.192	0.586	0.281	0.254	0.434	0.437	1.699
Q14643	Inositol 1,4,5-trisphosphate receptor type 1 OS=Homo sapiens GN=ITPR1 PE=1 SV=3	1.096	1.661	1.908	2.133	2.144	0.701	1.164	1.104	0.874	0.8	0.616	0.794	0.682	1.079	1.054	1.123	1.026	0.415
Q9UKK3	Poly [ADP-ribose] polymerase 4 OS=Homo sapiens GN=PARP4 PE=1 SV=3	1.943	0.133	0.093	0.121	0.219	3.447	1.309	0.259	0.387	0.135	1.931	0.213	1.037	0.272	0.249	0.617	0.788	3.176
P53621	Coatomer subunit alpha OS=Homo sapiens GN=COPA PE=1 SV=2	1.177	0.279	0.261	0.509	0.417	1.456	1.176	1.024	1.426	0.622	1.669	0.387	1.082	1.569	1.576	1.374	1.031	1.188
Q16891	MICOS complex subunit MIC60 OS=Homo sapiens GN=IMMT PE=1 SV=1	0.302	4.575	4.606	0.307	0.543	0.175	0.311	2.985	0.455	4.014	0.095	0.356	0.138	1.004	1.143	0.362	0.152	0.074
P42356	Phosphatidylinositol 4-kinase alpha OS=Homo sapiens GN=PI4KA PE=1 SV=4	1.24	1.738	2.075	2.514	1.264	0.722	0.671	0.602	0.428	0.881	0.591	1.423	0.56	0.889	0.965	1.236	0.74	0.348
P55072	Transitional endoplasmic reticulum ATPase OS=Homo sapiens GN=VCP PE=1 SV=4	1.35	0.255	0.256	0.359	0.354	2.491	0.947	0.26	0.221	0.311	1.102	0.441	2.895	0.676	0.62	0.577	1.263	3.687
P08238	Heat shock protein HSP 90-beta OS=Homo sapiens GN=HSP90AB1 PE=1 SV=4	0.909	0.97	0.988	1.049	1.324	0.763	0.733	0.623	0.99	0.516	0.824	0.498	1.356	2.146	1.931	1.708	4.126	1.001
Q99460	26S proteasome non-ATPase regulatory subunit 1 OS=Homo sapiens GN=PSMD1 PE=1 SV=2	1.973	0.224	0.21	0.697	0.344	2.51	1.688	0.23	0.268	0.171	2.098	0.241	1.927	0.477	0.401	0.896	0.475	2.138
Q7Z406	Myosin-14 OS=Homo sapiens GN=MYH14 PE=1 SV=2	1.64	1.44	1.428	1.109	1.99	1.744	0.624	0.476	0.605	0.573	0.669	0.445	1.817	0.728	0.778	1.009	1.15	1.915
Q9Y4L1	Hypoxia up-regulated protein 1 OS=Homo sapiens GN=HYOU1 PE=1 SV=1	0.648	2.076	1.922	2.103	2.375	0.155	0.691	1.024	0.808	1.096	0.147	1.022	0.757	1.922	2.372	1.767	1.237	0.284
Q92896	Golgi apparatus protein 1 OS=Homo sapiens GN=GLG1 PE=1 SV=2	1.423	0.792	1.195	4.761	0.583	0.129	0.716	0.522	0.179	0.865	0.181	3.112	0.945	1.485	1.759	2.55	0.307	0.129
O00159	Unconventional myosin-Ic OS=Homo sapiens GN=MYO1C PE=1 SV=4	0.86	1.174	1.547	1.422	0.913	0.639	1.539	1.023	1.145	1.115	2.168	1.193	0.839	0.46	0.51	0.869	0.364	1.009
P26038	Moesin OS=Homo sapiens GN=MSN PE=1 SV=3	1.289	2.271	3.319	2.89	2.185	0.647	0.375	0.57	0.387	0.783	0.167	1.14	0.358	0.588	0.64	0.652	0.583	0.232
P12814	Alpha-actinin-1 OS=Homo sapiens GN=ACTN1 PE=1 SV=2	0.874	1.16	1.285	0.713	1.29	0.407	1.732	0.916	0.611	1.205	1.034	0.604	2.476	1.725	1.579	1.016	2.044	1.148
Q99798	Aconitate hydratase, mitochondrial OS=Homo sapiens GN=ACO2 PE=1 SV=2	0.293	4.153	1.413	0.244	10.923	0.218	0.181	2.206	2.998	1.032	0.192	0.118	0.112	0.844	0.457	0.138	3.011	0.114
P49748	Very long-chain specific acyl-CoA dehydrogenase, mitochondrial OS=Homo sapiens GN=ACADVL PE=1 SV=1	0.246	3.965	2.499	0.241	5.069	0.229	0.372	2.598	3.476	1.993	0.299	0.343	0.125	1.015	1.026	0.224	0.825	0.105
P35527	Keratin, type I cytoskeletal 9 OS=Homo sapiens GN=KRT9 PE=1 SV=3	0.73	1.619	0.671	0.543	3.879	1.209	0.91	0.591	1.037	2.545	0.887	1.595	1.013	0.579	0.699	2.007	3.856	0.841
Q02952	A-kinase anchor protein 12 OS=Homo sapiens GN=AKAP12 PE=1 SV=4	0.44	0.985	0.946	0.953	1.895	0.167	0.891	1.123	0.636	2.087	0.382	3.628	0.952	1.654	2.356	2.381	1.554	0.354
Q7L576	Cytoplasmic FMR1-interacting protein 1 OS=Homo sapiens GN=CYFIP1 PE=1 SV=1	1.164	0.525	0.696	1.383	0.298	1.091	1.331	0.936	1.083	0.732	1.621	1.119	1.359	0.844	0.856	1.23	0.499	1.497
P55268	Laminin subunit beta-2 OS=Homo sapiens GN=LAMB2 PE=1 SV=2	0.411	0.225	0.237	0.265	0.223	0.673	2.342	0.572	0.564	0.519	4.325	0.381	0.743	0.323	0.345	0.33	0.573	1.746
P01031	Complement C5 OS=Homo sapiens GN=C5 PE=1 SV=4	0.961	0.169	0.197	0.319	0.274	1.507	1.035	0.157	0.221	0.093	1.83	0.221	2.893	0.483	0.429	0.874	0.567	5.239
O94832	Unconventional myosin-Id OS=Homo sapiens GN=MYO1D PE=1 SV=2	0.715	0.564	0.694	0.763	0.45	0.578	1.898	1.068	1.16	1.104	2.576	1.535	0.749	0.343	0.41	0.683	0.248	0.924
P16615	Sarcoplasmic/endoplasmic reticulum calcium ATPase 2 OS=Homo sapiens GN=ATP2A2 PE=1 SV=1	0.689	1.852	2.589	1.199	0.274	0.267	0.706	1.41	0.448	1.717	0.416	1.124	0.631	1.625	1.959	1.288	0.321	0.144
Q9Y4G6	Talin-2 OS=Homo sapiens GN=TLN2 PE=1 SV=4	0.613	0.906	0.988	1.245	0.912	0.508	1.071	1.25	0.949	1.44	0.824	1.617	1.233	1.971	2.102	2.615	1.632	0.531
P69849	Nodal modulator 3 OS=Homo sapiens GN=NOMO3 PE=3 SV=2	1.259	2.286	3.652	4.569	0.01	0.237	0.682	0.683	0.603	0.864	0.499	0.734	0.702	2.187	1.894	1.02	0.323	0.162
Q15155	Nodal modulator 1 OS=Homo sapiens GN=NOMO1 PE=1 SV=5	0.795	2.302	3.647	2.991	0.095	0.093	0.539	1.083	0.363	0.978	0.129	0.571	0.636	1.557	1.798	1.287	0.248	0.28
P50990	T-complex protein 1 subunit theta OS=Homo sapiens GN=CCT8 PE=1 SV=4	2.013	0.459	0.434	1.506	0.7	0.721	2.51	0.381	0.39	0.374	1.637	0.478	3.885	1.028	0.894	1.196	1.153	1.107
P08575	Receptor-type tyrosine-protein phosphatase C OS=Homo sapiens GN=PTPRC PE=1 SV=2	0.16	0.177	0.706	0.392	0.186	0.045	0.8	1.274	0.505	2.367	0.197	3.396	1.063	2.626	2.97	2.645	0.843	0.301
P08603	Complement factor H OS=Homo sapiens GN=CFH PE=1 SV=4	0.626	0.144	0.175	0.154	0.317	0.72	1.978	0.903	1.309	0.419	1.844	0.281	1.588	0.584	0.623	0.643	1.346	2.452
P35221	Catenin alpha-1 OS=Homo sapiens GN=CTNNA1 PE=1 SV=1	0.63	1.139	1.447	1.751	0.939	0.23	0.729	0.979	0.504	1.701	0.284	2.418	0.824	1.786	2.074	2.075	1.447	0.294
Q9NY15	Stabilin-1 OS=Homo sapiens GN=STAB1 PE=1 SV=3	0.615	0.45	0.636	1.614	0.795	0.168	1.103	1.05	0.433	1.787	0.478	2.833	1.301	1.824	2.347	3.752	0.876	0.263
Q5JRX3	Presequence protease, mitochondrial OS=Homo sapiens GN=PITRM1 PE=1 SV=3	0.193	2.949	1.189	0.122	4.876	0.128	0.405	3.272	5.143	1.964	0.41	0.245	0.127	0.724	0.49	0.181	1.765	0.094
Q96N67	Dedicator of cytokinesis protein 7 OS=Homo sapiens GN=DOCK7 PE=1 SV=4	1.677	0.658	0.76	1.269	0.721	1.786	1.49	0.885	1.093	0.556	1.984	0.528	1.04	0.61	0.602	1.022	0.626	1.151
P11215	Integrin alpha-M OS=Homo sapiens GN=ITGAM PE=1 SV=2	0.186	0.223	0.307	0.327	0.195	0.052	0.597	0.691	0.308	1.016	0.252	1.409	2.009	3.568	3.8	4.112	1.267	0.903
P07237	Protein disulfide-isomerase OS=Homo sapiens GN=P4HB PE=1 SV=3	0.833	2.672	1.816	2.264	5.234	0.276	0.632	0.964	0.705	0.834	0.136	0.814	0.474	1.529	1.378	0.941	1.431	0.158
P07900	Heat shock protein HSP 90-alpha OS=Homo sapiens GN=HSP90AA1 PE=1 SV=5	0.987	1.114	1.051	1.073	1.564	0.738	0.939	0.604	0.86	0.568	1.017	0.546	1.276	1.891	1.718	1.213	1.877	0.953
Q93008	Probable ubiquitin carboxyl-terminal hydrolase FAF-X OS=Homo sapiens GN=USP9X PE=1 SV=3	1.115	0.513	0.474	0.892	0.606	1.16	1.838	0.717	0.756	0.551	1.689	0.785	1.619	1.131	1.122	1.669	0.564	1.542
O15031	Plexin-B2 OS=Homo sapiens GN=PLXNB2 PE=1 SV=3	0.695	1.049	1.593	1.897	1.028	0.198	0.902	0.98	0.56	1.636	0.291	2.868	0.893	1.515	1.8	1.877	0.948	0.25
P14618	Pyruvate kinase PKM OS=Homo sapiens GN=PKM PE=1 SV=4	1.842	1.161	1.152	1.181	0.991	1.621	1.061	0.437	0.459	0.524	1.174	0.655	0.708	1.086	0.952	0.982	1.398	0.888
O75976	Carboxypeptidase D OS=Homo sapiens GN=CPD PE=1 SV=2	1.078	0.538	0.633	3.517	1.006	0.201	0.922	0.492	0.18	0.795	0.223	3.233	1.872	1.182	1.5	4.932	0.524	0.42
Q14315	Filamin-C OS=Homo sapiens GN=FLNC PE=1 SV=3	0.23	0.506	0.496	0.168	0.263	0.208	0.769	1.32	0.798	2.081	0.387	1.867	1.848	2.1	1.851	1.448	3.302	1.531
P27708	CAD protein OS=Homo sapiens GN=CAD PE=1 SV=3	1.012	0.851	0.946	1.022	0.611	0.842	1.168	0.838	0.892	0.656	1.163	0.712	1.614	1.606	1.504	1.731	1.721	1.259
P06576	ATP synthase subunit beta, mitochondrial OS=Homo sapiens GN=ATP5B PE=1 SV=3	0.151	4.919	3.184	0.235	1.654	0.221	0.25	2.374	1.969	3.06	0.129	0.252	0.212	1.477	1.645	0.37	0.733	0.13
Q92878	DNA repair protein RAD50 OS=Homo sapiens GN=RAD50 PE=1 SV=1	0.778	0.2	0.221	0.361	0.404	1.077	1.63	0.507	0.739	0.256	2.853	0.355	1.898	0.706	0.728	1.943	1.046	2.392
Q14690	Protein RRP5 homolog OS=Homo sapiens GN=PDCD11 PE=1 SV=3	2.479	0.622	0.491	0.412	1.147	3.428	1.171	0.845	1.229	0.36	1.462	0.224	0.661	0.336	0.309	0.528	0.477	0.779
O43491	Band 4.1-like protein 2 OS=Homo sapiens GN=EPB41L2 PE=1 SV=1	0.557	0.616	1.081	1.373	0.578	0.445	0.955	0.955	0.541	1.26	0.745	2.441	1.19	1.42	2.161	3.974	1.179	0.255
Q8WUM4	Programmed cell death 6-interacting protein OS=Homo sapiens GN=PDCD6IP PE=1 SV=1	1.074	1.36	1.939	3.124	0.701	0.229	0.78	0.713	0.583	1.093	0.322	1.841	0.969	1.32	1.429	2.044	0.702	0.323
O15230	Laminin subunit alpha-5 OS=Homo sapiens GN=LAMA5 PE=1 SV=8	0.451	0.141	0.185	0.101	0.298	0.808	1.953	0.352	0.428	0.31	3.221	0.287	1.95	0.611	0.562	0.631	1.23	3.9
P13645	Keratin, type I cytoskeletal 10 OS=Homo sapiens GN=KRT10 PE=1 SV=6	0.686	0.632	0.983	0.532	4.647	1.459	0.734	0.702	0.983	2.701	0.732	1.26	1.142	0.743	0.61	2.116	3.01	0.781
A3KMH1	von Willebrand factor A domain-containing protein 8 OS=Homo sapiens GN=VWA8 PE=1 SV=2	0.397	2.9	2.235	0.323	1.023	0.35	0.564	2.247	1.413	2.777	0.574	0.352	0.573	1.395	1.706	0.663	0.731	0.64
Q08211	ATP-dependent RNA helicase A OS=Homo sapiens GN=DHX9 PE=1 SV=4	2.803	0.464	0.209	0.713	1.236	3.715	0.741	0.435	0.804	0.19	0.952	0.189	1.143	0.676	0.548	0.741	0.497	1.317
Q3SY69	Mitochondrial 10-formyltetrahydrofolate dehydrogenase OS=Homo sapiens GN=ALDH1L2 PE=1 SV=2	0.163	1.215	0.839	0.104	0.948	0.116	0.373	3.792	5.212	2.863	0.281	0.246	0.331	1.263	1.123	0.313	1.762	0.298
Q7KZF4	Staphylococcal nuclease domain-containing protein 1 OS=Homo sapiens GN=SND1 PE=1 SV=1	0.973	1.243	1.331	1.04	1.123	1.123	1.005	1.055	1.993	0.588	1.607	0.333	0.87	1.358	1.216	1.254	1.344	0.671
O43149	Zinc finger ZZ-type and EF-hand domain-containing protein 1 OS=Homo sapiens GN=ZZEF1 PE=1 SV=6	1.204	0.142	0.146	0.494	0.282	1.545	2.451	0.259	0.279	0.198	2.86	0.399	1.625	0.273	0.252	0.434	0.424	2.999
Q8IVF2	Protein AHNAK2 OS=Homo sapiens GN=AHNAK2 PE=1 SV=2	0.491	0.753	1.077	1.111	0.886	0.45	1.38	1.185	0.693	3.463	0.481	5.739	0.458	0.343	0.39	0.486	0.594	0.451
P04275	von Willebrand factor OS=Homo sapiens GN=VWF PE=1 SV=4	0.565	0.171	0.19	0.19	0.185	0.65	2.469	0.494	0.664	0.263	2.179	0.295	2.297	0.349	0.314	0.421	0.77	4.702
O95782	AP-2 complex subunit alpha-1 OS=Homo sapiens GN=AP2A1 PE=1 SV=3	2.22	0.449	0.519	0.545	0.57	2.969	1.335	0.791	0.739	0.674	1.382	0.609	0.75	0.487	0.541	0.603	0.363	0.979
O00461	Golgi integral membrane protein 4 OS=Homo sapiens GN=GOLIM4 PE=1 SV=1	1.574	1.488	2.228	5.11	0.318	0.207	0.54	0.504	0.187	0.715	0.146	1.861	0.702	0.755	1.064	1.946	0.258	0.113
Q16363	Laminin subunit alpha-4 OS=Homo sapiens GN=LAMA4 PE=1 SV=4	1.009	0.343	0.37	0.371	0.39	1.227	1.628	0.328	0.342	0.261	2.845	0.321	2.221	0.363	0.357	0.331	0.75	3.606
P34932	Heat shock 70 kDa protein 4 OS=Homo sapiens GN=HSPA4 PE=1 SV=4	1.255	0.715	0.744	0.722	1.244	1.258	1.49	0.509	0.453	0.54	1.396	0.688	1.815	1.194	1.058	0.746	1.311	1.523
P02675	Fibrinogen beta chain OS=Homo sapiens GN=FGB PE=1 SV=2	0.992	0.099	0.103	0.13	0.17	1.015	1.057	0.171	0.249	0.11	1.377	0.136	5.342	0.563	0.522	0.581	0.722	6.614
P43304	Glycerol-3-phosphate dehydrogenase, mitochondrial OS=Homo sapiens GN=GPD2 PE=1 SV=3	0.367	5.515	5.736	0.434	0.432	0.306	0.206	1.259	0.179	1.772	0.057	0.263	0.112	0.614	0.686	0.22	0.098	0.057
P08123	Collagen alpha-2(I) chain OS=Homo sapiens GN=COL1A2 PE=1 SV=7	0.095	0.115	0.176	0.115	0.169	0.093	0.381	2.16	0.803	1.029	0.334	0.267	0.037	0.055	0.068	0.059	0.052	0.061
Q9UIW2	Plexin-A1 OS=Homo sapiens GN=PLXNA1 PE=1 SV=3	1.21	1.938	2.62	2.68	2.817	0.481	0.617	0.642	0.391	1.037	0.269	2.147	0.557	0.877	0.963	1.201	0.801	0.332
P46459	Vesicle-fusing ATPase OS=Homo sapiens GN=NSF PE=1 SV=3	1.031	1.643	1.768	1.775	1.184	0.551	0.642	0.673	0.522	0.905	0.464	1.409	0.943	1.604	1.648	1.646	1.3	0.698
P21359	Neurofibromin OS=Homo sapiens GN=NF1 PE=1 SV=2	1.253	1.346	1.689	2.4	1.04	0.855	0.914	0.545	0.693	0.424	1.064	0.568	1.153	0.971	1.014	1.391	0.711	1.122
P05164	Myeloperoxidase OS=Homo sapiens GN=MPO PE=1 SV=1	0.036	0.022	0.023	0.02	0.03	0.034	0.068	0.034	0.051	0.01	0.074	0.022	4.645	1.614	1.778	2.656	1.605	6.632
P51659	Peroxisomal multifunctional enzyme type 2 OS=Homo sapiens GN=HSD17B4 PE=1 SV=3	0.882	1.874	2.026	1.404	1.078	0.436	0.405	1.617	1.303	0.933	0.182	0.12	0.364	2.351	2.641	0.862	1.72	0.202
P05107	Integrin beta-2 OS=Homo sapiens GN=ITGB2 PE=1 SV=2	0.276	0.239	0.458	0.555	0.226	0.067	1.319	1.23	0.487	2.073	0.251	3.6	1.378	2.509	2.89	3.191	1.442	0.405
P13647	Keratin, type II cytoskeletal 5 OS=Homo sapiens GN=KRT5 PE=1 SV=3	0.826	1.056	0.764	0.566	3.838	1.389	0.949	0.728	1.246	2.592	0.866	1.486	1.108	0.774	0.618	2.022	2.064	0.76
O75923	Dysferlin OS=Homo sapiens GN=DYSF PE=1 SV=1	0.336	0.329	0.467	0.525	0.43	0.259	0.443	0.558	0.417	0.727	0.212	0.796	1.264	3.659	3.673	2.692	1.86	0.764
O75955	Flotillin-1 OS=Homo sapiens GN=FLOT1 PE=1 SV=3	0.564	1.576	2.63	1.668	2.098	0.232	0.346	0.508	0.459	1.544	0.092	1.469	0.684	1.8	2.731	2.41	1.359	0.209
P10809	60 kDa heat shock protein, mitochondrial OS=Homo sapiens GN=HSPD1 PE=1 SV=2	0.18	4.711	2.866	0.247	3.439	0.282	0.189	1.325	2.784	1.818	0.165	0.129	0.346	1.708	1.821	0.335	2.737	0.332
Q16851	UTP--glucose-1-phosphate uridylyltransferase OS=Homo sapiens GN=UGP2 PE=1 SV=5	1.861	0.177	0.203	0.56	0.255	2.741	1.881	0.255	0.266	0.207	1.793	0.367	1.821	0.306	0.292	0.431	0.467	2.392
P25705	ATP synthase subunit alpha, mitochondrial OS=Homo sapiens GN=ATP5A1 PE=1 SV=1	0.212	3.665	3.17	0.245	1.501	0.155	0.246	2.136	2.64	2.95	0.17	0.265	0.161	0.899	1.467	0.409	0.829	0.11
P06733	Alpha-enolase OS=Homo sapiens GN=ENO1 PE=1 SV=2	1.77	1.121	1.073	1.151	0.646	1.523	1.454	0.434	0.449	0.451	1.268	0.611	1.618	1.148	0.912	0.703	0.649	1.436
Q15393	Splicing factor 3B subunit 3 OS=Homo sapiens GN=SF3B3 PE=1 SV=4	3.032	0.411	0.188	0.351	2.037	3.286	1.046	0.221	0.319	0.101	1.181	0.145	1.474	0.457	0.375	0.78	0.854	1.828
Q9HBR0	Putative sodium-coupled neutral amino acid transporter 10 OS=Homo sapiens GN=SLC38A10 PE=1 SV=2	0.957	0.799	1.348	3.682	0.901	0.227	1.167	0.776	0.326	1.433	0.199	3.496	1.029	0.82	1.341	2.708	0.375	0.226
Q14683	Structural maintenance of chromosomes protein 1A OS=Homo sapiens GN=SMC1A PE=1 SV=2	2.577	0.351	0.344	0.357	0.5	2.728	1.615	0.983	1.084	0.5	1.531	0.318	0.852	0.449	0.492	0.686	0.549	1.05
O60313	Dynamin-like 120 kDa protein, mitochondrial OS=Homo sapiens GN=OPA1 PE=1 SV=3	0.368	4.501	4.176	0.649	0.744	0.154	0.396	2.27	0.679	3.061	0.198	0.595	0.318	1.159	1.302	0.468	0.286	0.207
P04843	Dolichyl-diphosphooligosaccharide--protein glycosyltransferase subunit 1 OS=Homo sapiens GN=RPN1 PE=1 SV=1	0.689	1.561	2.32	2.316	0.173	0.099	0.84	1.203	0.329	1.145	0.118	1.067	0.764	1.99	2.296	1.628	0.298	0.198
Q9P2J5	Leucine--tRNA ligase, cytoplasmic OS=Homo sapiens GN=LARS PE=1 SV=2	1.657	0.615	0.652	0.808	0.563	1.575	1.075	0.606	0.858	0.596	1.325	0.504	1.11	1.332	1.332	1.274	1.218	1.217
P08779	Keratin, type I cytoskeletal 16 OS=Homo sapiens GN=KRT16 PE=1 SV=4	0.716	1.265	0.833	0.705	4.284	1.61	1.34	0.364	1.139	3.312	0.852	1.205	1.505	0.83	0.532	3.163	2.281	1.223
P12956	X-ray repair cross-complementing protein 6 OS=Homo sapiens GN=XRCC6 PE=1 SV=2	3.881	0.291	0.226	0.85	0.352	2.762	1.044	0.251	0.304	0.092	0.884	0.139	1.994	0.199	0.17	0.333	0.207	2.768
P15144	Aminopeptidase N OS=Homo sapiens GN=ANPEP PE=1 SV=4	0.166	0.176	0.257	0.381	0.223	0.066	0.447	0.528	0.279	0.783	0.182	1.706	1.762	3.462	3.563	3.638	1.627	0.474
P02533	Keratin, type I cytoskeletal 14 OS=Homo sapiens GN=KRT14 PE=1 SV=4	0.712	1.231	0.865	0.669	3.718	1.312	1.066	0.693	1.23	2.97	0.873	1.549	1.362	0.702	0.604	2.477	3.569	0.87
Q92608	Dedicator of cytokinesis protein 2 OS=Homo sapiens GN=DOCK2 PE=1 SV=2	0.345	0.125	0.163	0.366	0.189	0.212	1.907	1.441	1.434	0.947	1.816	1.223	1.672	1.601	1.547	1.492	0.513	1.247
P04406	Glyceraldehyde-3-phosphate dehydrogenase OS=Homo sapiens GN=GAPDH PE=1 SV=3	2.331	0.548	0.738	1.008	0.543	2.053	1.565	0.191	0.236	0.195	1.98	0.524	1.119	0.5	0.498	0.479	0.613	1.56
O43795	Unconventional myosin-Ib OS=Homo sapiens GN=MYO1B PE=1 SV=3	1.032	2.1	2.425	2.067	1.73	0.72	0.514	0.433	0.394	0.506	0.798	0.803	1.195	0.836	0.902	1.255	0.511	1.579
O43242	26S proteasome non-ATPase regulatory subunit 3 OS=Homo sapiens GN=PSMD3 PE=1 SV=2	1.566	0.16	0.149	0.646	0.307	1.975	1.388	0.389	0.49	0.184	2.189	0.309	1.717	0.43	0.399	0.904	0.664	3.057
P30101	Protein disulfide-isomerase A3 OS=Homo sapiens GN=PDIA3 PE=1 SV=4	0.834	2.025	1.493	2.197	4.021	0.618	0.826	1.094	0.697	0.98	0.191	1.226	0.628	1.576	1.383	1.336	1.089	0.207
Q13200	26S proteasome non-ATPase regulatory subunit 2 OS=Homo sapiens GN=PSMD2 PE=1 SV=3	2.308	0.19	0.187	0.592	0.287	2.464	2.039	0.206	0.176	0.167	1.928	0.285	2.087	0.548	0.479	0.795	0.479	2.18
O75592	E3 ubiquitin-protein ligase MYCBP2 OS=Homo sapiens GN=MYCBP2 PE=1 SV=3	1.087	0.386	0.386	0.494	0.492	1.315	1.866	0.955	1.142	0.585	2.203	0.525	0.977	0.658	0.611	1.085	0.82	1.253
P21796	Voltage-dependent anion-selective channel protein 1 OS=Homo sapiens GN=VDAC1 PE=1 SV=2	0.357	3.037	3.294	0.572	0.375	0.245	0.412	2.188	0.376	3	0.141	0.81	0.215	1.22	1.559	0.433	0.158	0.107
P02538	Keratin, type II cytoskeletal 6A OS=Homo sapiens GN=KRT6A PE=1 SV=3	0.558	0.698	0.605	0.512	2.46	0.966	1.054	0.521	0.869	2.392	0.736	1.074	2.322	0.715	0.583	2.082	2.922	2.357
P04259	Keratin, type II cytoskeletal 6B OS=Homo sapiens GN=KRT6B PE=1 SV=5	0.489	0.879	0.645	0.565	3.045	1.166	1.438	0.742	1.68	3.418	1.078	1.15	1.58	0.619	0.516	3.283	3.286	0.987
Q99832	T-complex protein 1 subunit eta OS=Homo sapiens GN=CCT7 PE=1 SV=2	1.603	0.403	0.331	1.217	0.453	0.718	1.634	0.33	0.455	0.266	1.708	0.703	2.344	0.929	0.815	1.346	0.9	1.854
Q02880	DNA topoisomerase 2-beta OS=Homo sapiens GN=TOP2B PE=1 SV=3	2.995	0.24	0.201	0.503	0.471	3.433	0.853	0.533	0.822	0.213	1.011	0.176	1.168	0.609	0.637	0.932	0.5	1.317
P19367	Hexokinase-1 OS=Homo sapiens GN=HK1 PE=1 SV=3	1.459	1.113	0.624	0.39	2.328	1.521	1.395	0.588	0.911	0.459	1.676	0.489	0.632	1.299	0.96	0.571	2.551	0.664
P08670	Vimentin OS=Homo sapiens GN=VIM PE=1 SV=4	0.668	1.187	0.845	0.54	2.291	0.968	0.622	1.029	0.966	0.95	0.624	0.49	0.491	1.608	1.165	0.829	1.873	0.371
Q13459	Unconventional myosin-IXb OS=Homo sapiens GN=MYO9B PE=1 SV=3	0.978	0.552	0.642	0.804	0.563	1.349	1.148	0.903	1.517	0.757	2.369	0.64	1.087	1.152	1.227	1.341	0.953	1.053
Q96F07	Cytoplasmic FMR1-interacting protein 2 OS=Homo sapiens GN=CYFIP2 PE=1 SV=2	1.593	0.817	1.166	1.682	0.593	1.456	1.173	0.705	0.825	0.617	1.458	0.85	0.876	0.939	0.955	0.725	0.919	0.903
P48668	Keratin, type II cytoskeletal 6C OS=Homo sapiens GN=KRT6C PE=1 SV=3	1.148	1.393	1.55	0.994	5.63	1.287	1.687	0.581	0.926	2.845	0.937	1.174
P01871	Immunoglobulin heavy constant mu OS=Homo sapiens GN=IGHM PE=1 SV=4	1.781	0.051	0.067	0.334	0.205	1.811	1.476	0.196	0.199	0.108	1.824	0.275	2.798	0.317	0.336	0.744	0.477	4.652
Q5JSL3	Dedicator of cytokinesis protein 11 OS=Homo sapiens GN=DOCK11 PE=1 SV=2	0.753	0.315	0.421	0.733	0.405	0.628	1.635	1.297	1.326	1.074	1.734	1.225	1.402	1.189	1.225	1.445	0.742	1.335
O75116	Rho-associated protein kinase 2 OS=Homo sapiens GN=ROCK2 PE=1 SV=4	0.743	1.547	1.993	1.767	1.555	0.465	0.659	0.867	0.61	1.413	0.296	1.801	1.109	1.44	1.534	1.589	1.282	0.787
Q12768	WASH complex subunit 5 OS=Homo sapiens GN=WASHC5 PE=1 SV=1	1.682	0.272	0.29	0.506	0.365	1.886	1.768	0.943	1.355	0.544	2.419	0.567	0.843	0.569	0.579	0.87	0.338	0.888
P55786	Puromycin-sensitive aminopeptidase OS=Homo sapiens GN=NPEPPS PE=1 SV=2	1.242	1.699	1.223	1.074	2.151	0.743	1.648	0.803	0.722	0.724	1.011	0.842	1.582	1.27	1.099	0.936	1.39	0.783
P0DMV8	Heat shock 70 kDa protein 1A OS=Homo sapiens GN=HSPA1A PE=1 SV=1	1.049	1.697	1.992	2.178	1.201	0.64	0.506	0.442	0.314	0.57	0.3	0.884	1.212	1.743	1.585	1.366	2.353	0.965
O94973	AP-2 complex subunit alpha-2 OS=Homo sapiens GN=AP2A2 PE=1 SV=2	1.211	0.284	0.337	0.436	0.46	2.159	1.423	0.809	0.699	0.628	1.756	0.721	0.899	0.539	0.536	0.547	0.398	1.327
Q12931	Heat shock protein 75 kDa, mitochondrial OS=Homo sapiens GN=TRAP1 PE=1 SV=3	0.263	6.894	3.011	0.199	4.116	0.181	0.234	2.108	2.099	1.497	0.19	0.162	0.185	1.268	0.962	0.27	0.844	0.151
Q14254	Flotillin-2 OS=Homo sapiens GN=FLOT2 PE=1 SV=2	0.468	1.635	2.565	1.641	2.334	0.19	0.368	0.457	0.455	1.55	0.11	1.687	0.716	1.854	2.695	2.054	1.178	0.173
Q96BY6	Dedicator of cytokinesis protein 10 OS=Homo sapiens GN=DOCK10 PE=1 SV=3	0.981	0.811	1.057	1.296	0.73	0.827	1.363	1.028	1.202	0.788	1.704	0.984	1.625	1.189	1.247	1.483	0.841	1.269
P13639	Elongation factor 2 OS=Homo sapiens GN=EEF2 PE=1 SV=4	0.818	1.01	0.961	0.905	0.855	0.829	1.047	0.684	0.854	0.729	1.164	0.894	1.36	2.006	1.773	1.671	3.717	1.364
P00738	Haptoglobin OS=Homo sapiens GN=HP PE=1 SV=1	0.769	0.061	0.075	0.061	0.178	1.23	1.331	0.102	0.081	0.069	1.599	0.139	4.306	0.47	0.409	0.284	2.096	6.228
P22314	Ubiquitin-like modifier-activating enzyme 1 OS=Homo sapiens GN=UBA1 PE=1 SV=3	1.614	1.097	0.984	1.112	1.113	0.755	1.936	0.674	0.63	0.69	1.238	0.977	1.552	1.575	1.387	0.941	1.589	0.667
Q9UHN6	Cell surface hyaluronidase OS=Homo sapiens GN=TMEM2 PE=1 SV=1	0.954	1.094	1.635	2.923	1.588	0.192	0.64	0.579	0.328	0.919	0.25	2.081	1.084	1.624	1.863	2.982	0.931	0.365
Q5JRA6	Transport and Golgi organization protein 1 homolog OS=Homo sapiens GN=MIA3 PE=1 SV=1	0.837	1.741	2.685	3.172	0.934	0.177	0.92	0.852	0.407	1.232	0.202	1.328	0.715	1.194	1.925	1.913	0.623	0.331
P10643	Complement component C7 OS=Homo sapiens GN=C7 PE=1 SV=2	1.21	0.3	0.324	0.66	0.379	1.857	0.985	0.32	0.424	0.222	0.937	0.532	2.991	0.835	0.803	1.654	1.878	5.799
Q02218	2-oxoglutarate dehydrogenase, mitochondrial OS=Homo sapiens GN=OGDH PE=1 SV=3	0.42	4.751	3.515	0.263	2.23	0.425	0.371	2.566	1.819	1.942	0.197	0.245	0.207	1.331	1.045	0.313	0.699	0.131
P08582	Melanotransferrin OS=Homo sapiens GN=MELTF PE=1 SV=2	1.616	3.073	4.381	5.032	4.287	0.301	0.08	0.068	0.038	0.088	0.068	0.237	0.129	0.2	0.21	0.265	0.27	0.085
P28838	Cytosol aminopeptidase OS=Homo sapiens GN=LAP3 PE=1 SV=3	1.258	0.334	0.258	0.227	0.386	1.309	3.023	0.416	0.356	0.393	2.099	0.434	3.782	0.578	0.508	0.366	1.042	2.273
P06396	Gelsolin OS=Homo sapiens GN=GSN PE=1 SV=1	1.279	1.072	1.125	0.89	0.761	0.951	1.191	0.854	0.654	0.974	0.801	1.129	1.717	1.524	1.31	1.053	1.573	1.466
P02545	Prelamin-A/C OS=Homo sapiens GN=LMNA PE=1 SV=1	1.09	2.132	1.156	0.492	3.579	1.145	0.819	0.98	1.473	0.673	1.095	0.366	0.791	1.315	1.037	0.879	1.634	0.774
Q15029	116 kDa U5 small nuclear ribonucleoprotein component OS=Homo sapiens GN=EFTUD2 PE=1 SV=1	1.828	0.298	0.189	0.212	1.004	3.409	1.666	0.511	0.786	0.226	2.021	0.2	1.33	0.45	0.401	0.737	0.736	1.785
Q7L2E3	Putative ATP-dependent RNA helicase DHX30 OS=Homo sapiens GN=DHX30 PE=1 SV=1	1.142	1.443	1.003	0.428	1.671	1.521	0.795	1.617	2.336	1.112	1.321	0.302	0.524	0.695	0.649	0.559	0.871	0.628
P40926	Malate dehydrogenase, mitochondrial OS=Homo sapiens GN=MDH2 PE=1 SV=3	0.185	4.919	1.619	0.178	11.576	0.182	0.126	1.635	3.725	0.724	0.129	0.11	0.081	0.692	0.474	0.144	2.993	0.068
Q9Y2A7	Nck-associated protein 1 OS=Homo sapiens GN=NCKAP1 PE=1 SV=1	2.019	0.966	1.234	2.286	0.578	1.353	1.003	0.525	0.59	0.424	0.951	0.763	1.07	0.641	0.656	0.869	0.379	1.098
Q6PGP7	Tetratricopeptide repeat protein 37 OS=Homo sapiens GN=TTC37 PE=1 SV=1	1.503	0.493	0.451	0.88	0.789	1.722	1.449	0.542	0.849	0.43	2.094	0.489	1.633	1.031	0.93	1.273	1.15	2.19
P36776	Lon protease homolog, mitochondrial OS=Homo sapiens GN=LONP1 PE=1 SV=2	0.13	3.164	1.669	0.096	2.865	0.09	0.169	3.907	4.976	2.559	0.114	0.135	0.183	1.499	1.275	0.201	0.974	0.162
P25205	DNA replication licensing factor MCM3 OS=Homo sapiens GN=MCM3 PE=1 SV=3	1.601	0.229	0.174	0.34	0.437	2.003	1.57	1.012	1.979	0.352	2.623	0.262	0.643	0.331	0.339	0.737	0.31	0.731
Q9BQG0	Myb-binding protein 1A OS=Homo sapiens GN=MYBBP1A PE=1 SV=2	2.332	0.281	0.242	0.594	0.775	2.972	1.41	0.662	0.986	0.296	2.073	0.289	0.726	0.35	0.334	0.494	0.155	0.941
Q14152	Eukaryotic translation initiation factor 3 subunit A OS=Homo sapiens GN=EIF3A PE=1 SV=1	0.996	0.334	0.299	0.56	0.41	1.196	2.197	0.771	1.05	0.435	2.577	0.649	1.144	0.571	0.562	0.583	0.522	1.258
Q86YZ3	Hornerin OS=Homo sapiens GN=HRNR PE=1 SV=2	0.45	0.62	0.517	0.407	1.644	0.965	0.716	0.485	1.058	3.195	0.681	2.562	0.821	0.4	0.538	1.782	4.532	0.492
Q12797	Aspartyl/asparaginyl beta-hydroxylase OS=Homo sapiens GN=ASPH PE=1 SV=3	0.761	1.825	2.21	2.28	0.696	0.214	1.136	1.27	0.619	1.302	0.213	1.481	0.607	1.472	1.707	1.284	0.454	0.236
P11387	DNA topoisomerase 1 OS=Homo sapiens GN=TOP1 PE=1 SV=2	3.601	0.302	0.202	1.105	0.22	1.725	0.422	0.347	0.534	0.107	0.503	0.06	3.352	0.442	0.424	1.117	0.377	4.707
Q9HD20	Manganese-transporting ATPase 13A1 OS=Homo sapiens GN=ATP13A1 PE=1 SV=2	0.871	1.527	2.245	2.651	0.652	0.171	0.954	1.256	0.415	1.28	0.22	1.571	0.71	1.435	1.701	1.554	0.482	0.329
Q14697	Neutral alpha-glucosidase AB OS=Homo sapiens GN=GANAB PE=1 SV=3	0.846	2.162	2	2.172	2.439	0.312	0.734	1.156	0.618	1.151	0.15	0.978	0.634	1.632	1.614	1.093	1.114	0.262
P11216	Glycogen phosphorylase, brain form OS=Homo sapiens GN=PYGB PE=1 SV=5	1.125	1.303	1.08	1.365	1.391	1.182	1.235	1.087	0.856	1.09	1.097	0.765	0.697	1.131	1.026	0.779	1.012	0.631
Q15063	Periostin OS=Homo sapiens GN=POSTN PE=1 SV=2	1.136	0.097	0.07	0.214	0.352	1.857	0.771	0.132	0.224	0.076	1.352	0.102	3.041	0.533	0.445	0.679	1.143	5.8
Q8IY21	Probable ATP-dependent RNA helicase DDX60 OS=Homo sapiens GN=DDX60 PE=1 SV=3	0.864	0.149	0.148	0.286	0.293	0.993	2.128	1.581	2.653	0.665	3.248	0.482	0.644	0.367	0.4	0.374	0.438	0.847
O60716	Catenin delta-1 OS=Homo sapiens GN=CTNND1 PE=1 SV=1	0.73	1.007	1.399	1.961	0.732	0.409	0.811	1.141	1.589	1.427	0.679	1.98	0.852	1.396	1.691	1.761	1.144	0.419
P00450	Ceruloplasmin OS=Homo sapiens GN=CP PE=1 SV=1	0.4	0.072	0.087	0.063	0.157	0.338	0.776	0.129	0.123	0.078	0.614	0.142	6.759	1.008	0.618	1.767	1.502	6.25
P22105	Tenascin-X OS=Homo sapiens GN=TNXB PE=1 SV=4	0.154	0.07	0.104	0.083	0.178	0.204	2.721	1.52	1.835	0.89	2.328	0.764	0.618	0.351	0.361	0.329	0.289	0.396
Q96Q06	Perilipin-4 OS=Homo sapiens GN=PLIN4 PE=1 SV=2	0.385	0.395	0.371	0.34	0.786	0.405	1.319	2.46	0.833	4.697	0.711	3.71	0.305	0.235	0.216	0.286	0.654	0.183
P00558	Phosphoglycerate kinase 1 OS=Homo sapiens GN=PGK1 PE=1 SV=3	1.024	1.692	1.689	1.554	1.419	0.559	0.728	0.635	0.607	0.597	0.659	0.677	0.915	1.686	1.394	1.156	2.867	0.842
P60709	Actin, cytoplasmic 1 OS=Homo sapiens GN=ACTB PE=1 SV=1	0.809	1.403	1.851	1.306	0.845	0.377	0.686	0.791	0.652	1.177	0.48	0.967	1.811	2.156	2.101	1.448	1.924	1.16
P68363	Tubulin alpha-1B chain OS=Homo sapiens GN=TUBA1B PE=1 SV=1	0.667	3.133	4.151	2.079	0.706	0.228	0.371	1.576	0.346	1.594	0.229	2.489	0.826	6.976	3.567	4.051	1.24	0.28
O60437	Periplakin OS=Homo sapiens GN=PPL PE=1 SV=4	0.768	1.286	1.775	1.6	1.074	0.421	1.119	1.434	0.843	2.396	0.684	3.137	0.218	0.174	0.103	0.229	0.191	0.116
P07355	Annexin A2 OS=Homo sapiens GN=ANXA2 PE=1 SV=2	0.327	0.816	1.002	0.911	1.58	0.261	0.915	1.588	1.938	2.261	0.65	3.296	0.478	1.427	1.266	1.058	2.741	0.25
Q16531	DNA damage-binding protein 1 OS=Homo sapiens GN=DDB1 PE=1 SV=1	2.051	0.275	0.243	0.385	0.592	1.635	2.477	0.611	0.65	0.416	2.461	0.492	1.706	0.446	0.399	0.465	0.719	1.378
P15311	Ezrin OS=Homo sapiens GN=EZR PE=1 SV=4	0.909	1.69	2.627	2.55	1.289	0.408	0.619	0.808	0.57	1.118	0.304	1.94	0.48	1.033	1.149	1.225	1.252	0.161
P05106	Integrin beta-3 OS=Homo sapiens GN=ITGB3 PE=1 SV=2	1.42	2.329	3.566	4.23	2.291	0.226	0.226	0.265	0.132	0.49	0.111	0.799	0.585	0.995	1.079	1.368	0.777	0.2
P12109	Collagen alpha-1(VI) chain OS=Homo sapiens GN=COL6A1 PE=1 SV=3	0.748	0.107	0.156	0.445	0.17	0.082	7.298	1.061	1.001	0.496	0.919	0.25	2.405	0.752	0.807	1.903	0.533	1.254
Q9NSE4	Isoleucine--tRNA ligase, mitochondrial OS=Homo sapiens GN=IARS2 PE=1 SV=2	0.217	4.957	2.624	0.277	7.672	0.149	0.285	2.053	2.544	1.581	0.2	0.25	0.202	0.955	0.776	0.251	1.822	0.161
Q8TEM1	Nuclear pore membrane glycoprotein 210 OS=Homo sapiens GN=NUP210 PE=1 SV=3	0.421	0.943	1.326	1.225	0.412	0.192	0.738	2.56	1.205	3.188	0.312	0.66	0.529	1.932	2.215	1.057	1.016	0.277
P06737	Glycogen phosphorylase, liver form OS=Homo sapiens GN=PYGL PE=1 SV=4	1.007	0.437	0.405	0.509	0.573	1.254	1.422	0.743	0.603	0.619	1.283	0.605	1.433	1.587	1.372	1.01	0.879	2.095
Q16555	Dihydropyrimidinase-related protein 2 OS=Homo sapiens GN=DPYSL2 PE=1 SV=1	0.967	0.395	0.407	0.427	0.614	1.859	1.371	0.611	0.439	0.802	1.708	1.108	2.395	0.781	0.788	0.717	1.699	2.612
P35241	Radixin OS=Homo sapiens GN=RDX PE=1 SV=1	1.037	1.367	2.222	2.228	1.372	0.827	0.708	0.836	0.704	1.242	0.696	1.642	0.521	0.752	0.847	0.923	0.633	0.417
Q9Y4W6	AFG3-like protein 2 OS=Homo sapiens GN=AFG3L2 PE=1 SV=2	0.265	4.008	3.008	0.263	0.538	0.175	0.268	3.031	0.695	4.001	0.125	0.36	0.164	1.572	1.588	0.335	0.295	0.092
Q93050	V-type proton ATPase 116 kDa subunit a isoform 1 OS=Homo sapiens GN=ATP6V0A1 PE=1 SV=3	0.882	1.57	2.131	2.85	2.536	0.266	0.595	1.518	1.502	2.059	0.158	2.314	0.296	0.392	0.461	0.848	0.171	0.055
P17858	ATP-dependent 6-phosphofructokinase, liver type OS=Homo sapiens GN=PFKL PE=1 SV=6	0.808	0.272	0.298	0.53	0.347	0.934	1.537	0.945	1.816	0.462	2.697	0.519	0.651	0.743	0.75	0.945	0.698	0.655
Q9NZB2	Constitutive coactivator of PPAR-gamma-like protein 1 OS=Homo sapiens GN=FAM120A PE=1 SV=2	0.613	0.339	0.343	0.322	0.622	1.124	1.693	1.453	2.546	0.804	2.581	0.55	0.379	0.527	0.537	0.504	0.424	0.279
Q9UIQ6	Leucyl-cystinyl aminopeptidase OS=Homo sapiens GN=LNPEP PE=1 SV=3	1.383	0.904	1.227	4.239	0.9	0.185	0.809	0.572	0.177	1.013	0.129	3.45	0.597	0.51	0.582	1.159	0.241	0.137
Q9Y6C2	EMILIN-1 OS=Homo sapiens GN=EMILIN1 PE=1 SV=3	1.924	1.079	1.256	1.493	1.243	2.437	0.557	0.278	0.4	0.213	0.505	0.21	1.464	0.766	0.841	0.734	1.297	1.565
P23229	Integrin alpha-6 OS=Homo sapiens GN=ITGA6 PE=1 SV=5	0.771	1.199	1.738	2.252	1.311	0.357	0.843	0.926	0.473	1.415	0.432	2.287	1.16	1.531	1.77	2.13	1.32	0.492
Q16706	Alpha-mannosidase 2 OS=Homo sapiens GN=MAN2A1 PE=1 SV=2	0.852	0.609	0.766	2.476	0.298	0.237	1.079	0.671	0.268	1.003	0.178	3.433	1.372	1.402	1.719	3.196	0.333	0.322
P11498	Pyruvate carboxylase, mitochondrial OS=Homo sapiens GN=PC PE=1 SV=2	0.33	3.87	2.358	0.279	3.359	0.286	0.412	2.507	3.662	2.072	0.315	0.303	0.548	0.909	0.993	0.518	1.061	0.525
P04075	Fructose-bisphosphate aldolase A OS=Homo sapiens GN=ALDOA PE=1 SV=2	1.691	0.588	0.575	0.732	1.047	2.002	1.429	0.288	0.321	0.302	2.088	0.652	1.163	0.438	0.401	0.575	0.484	1.573
P00488	Coagulation factor XIII A chain OS=Homo sapiens GN=F13A1 PE=1 SV=4	0.266	0.074	0.074	0.111	0.12	0.292	1.227	1.823	3.383	0.874	1.593	0.728	1.293	1.297	0.944	1.342	1.385	1.295
Q8N766	ER membrane protein complex subunit 1 OS=Homo sapiens GN=EMC1 PE=1 SV=1	0.879	1.743	2.583	2.754	0.33	0.093	0.962	1.327	0.381	1.421	0.157	1.262	0.552	1.363	1.542	1.227	0.178	0.125
P26640	Valine--tRNA ligase OS=Homo sapiens GN=VARS PE=1 SV=4	2.183	0.807	0.655	0.927	0.792	2.487	1.062	0.568	0.833	0.456	1.004	0.422	1.137	1.18	1.096	1.08	1.276	1.346
P54886	Delta-1-pyrroline-5-carboxylate synthase OS=Homo sapiens GN=ALDH18A1 PE=1 SV=2	0.356	4.458	2.375	0.171	2.993	0.181	0.173	1.726	3.111	1.353	0.163	0.141	0.181	1.589	1.476	0.28	2.785	0.15
Q9P265	Disco-interacting protein 2 homolog B OS=Homo sapiens GN=DIP2B PE=1 SV=3	1.094	1.024	1.493	2.349	0.913	0.595	1.192	0.905	1.381	0.804	1.414	1.479	0.792	0.904	1.011	1.364	1.21	0.66
P22897	Macrophage mannose receptor 1 OS=Homo sapiens GN=MRC1 PE=1 SV=1	0.456	0.324	0.557	1.158	0.565	0.16	1.313	1.143	0.389	2.399	0.413	4.186	1.001	0.944	1.1	2.256	0.294	0.216
P13796	Plastin-2 OS=Homo sapiens GN=LCP1 PE=1 SV=6	0.175	0.256	0.482	0.228	0.298	0.092	1.79	1.222	0.871	1.269	0.709	1.378	2.024	2.206	1.702	1.245	2.179	1.892
Q8WUJ3	Cell migration-inducing and hyaluronan-binding protein OS=Homo sapiens GN=CEMIP PE=1 SV=2	2.222	1.394	1.777	2.049	1.675	3.101	0.366	0.112	0.163	0.084	0.223	0.122	0.508	0.496	0.559	0.677	0.439	0.697
P63010	AP-2 complex subunit beta OS=Homo sapiens GN=AP2B1 PE=1 SV=1	3.13	0.656	0.6	0.727	0.599	2.029	1.334	0.913	0.552	0.985	1.202	0.663	1.052	1.119	0.994	0.664	1.101	0.657
P42345	Serine/threonine-protein kinase mTOR OS=Homo sapiens GN=MTOR PE=1 SV=1	0.844	0.697	0.778	0.956	0.596	0.933	1.4	0.802	1.001	0.701	1.629	0.783	1.357	1.184	1.294	1.833	1.253	1.276
P38606	V-type proton ATPase catalytic subunit A OS=Homo sapiens GN=ATP6V1A PE=1 SV=2	1.673	2.277	1.707	1.62	3.731	1.223	0.921	0.947	1.239	0.743	0.599	1.047	0.604	0.806	0.739	0.851	0.558	0.372
P17987	T-complex protein 1 subunit alpha OS=Homo sapiens GN=TCP1 PE=1 SV=1	0.719	0.489	0.454	0.78	0.441	0.867	1.228	0.333	0.533	0.378	1.762	0.434	1.87	1.228	1.218	1.969	1.962	2.526
P0DOX6	Immunoglobulin mu heavy chain OS=Homo sapiens PE=1 SV=1							1.612	0.527	0.282	0.235	1.587	0.499	1.516	0.648	0.623	0.592	0.442	2.496
Q08380	Galectin-3-binding protein OS=Homo sapiens GN=LGALS3BP PE=1 SV=1	1.025	1.012	0.81	0.351	2.81	1.287	1.076	1.607	2.344	1.494	1.539	0.514	0.884	0.163	0.17	0.193	0.632	1.699
Q15084	Protein disulfide-isomerase A6 OS=Homo sapiens GN=PDIA6 PE=1 SV=1	0.8	2.735	2.31	2.453	3.017	0.21	0.642	1.065	0.572	0.984	0.091	0.826	0.592	2.154	2.016	1.16	0.854	0.134
P55809	Succinyl-CoA:3-ketoacid coenzyme A transferase 1, mitochondrial OS=Homo sapiens GN=OXCT1 PE=1 SV=1	0.4	8.383	2.881	0.287	6.638	0.218	0.103	1.348	1.615	0.717	0.085	0.063	0.101	0.46	0.306	0.107	0.577	0.08
Q02818	Nucleobindin-1 OS=Homo sapiens GN=NUCB1 PE=1 SV=4	0.905	1.965	1.918	3.874	2.614	0.192	0.898	0.68	0.439	0.847	0.14	2.277	0.687	0.779	0.996	1.973	0.679	0.141
O95831	Apoptosis-inducing factor 1, mitochondrial OS=Homo sapiens GN=AIFM1 PE=1 SV=1	0.206	3.882	3.27	0.315	2.388	0.145	0.414	2.631	2.018	2.449	0.21	0.362	0.253	1.067	1.041	0.494	1.71	0.15
O00571	ATP-dependent RNA helicase DDX3X OS=Homo sapiens GN=DDX3X PE=1 SV=3	0.654	0.467	0.492	0.486	0.674	1.264	1.281	1.3	3.132	0.587	2.897	0.377	0.61	0.756	0.781	0.779	0.468	0.607
P05556	Integrin beta-1 OS=Homo sapiens GN=ITGB1 PE=1 SV=2	0.892	1.33	1.989	2.889	1.548	0.118	0.655	0.721	0.236	1.166	0.184	1.998	1.19	1.648	1.9	2.785	1.248	0.212
Q9Y6R7	IgGFc-binding protein OS=Homo sapiens GN=FCGBP PE=1 SV=3	1.034	0.187	0.189	0.232	0.269	2.739	0.871	0.324	0.365	0.175	1.925	0.249	1.653	0.457	0.359	0.44	0.661	4.914
P29401	Transketolase OS=Homo sapiens GN=TKT PE=1 SV=3	0.653	0.134	0.135	0.14	0.261	1.656	1.369	0.218	0.402	0.176	4.675	0.234	0.868	0.374	0.343	0.237	0.719	2.636
O95071	E3 ubiquitin-protein ligase UBR5 OS=Homo sapiens GN=UBR5 PE=1 SV=2	1.412	0.226	0.239	0.461	0.39	1.827	2.147	0.391	0.576	0.237	3.066	0.34	1.617	0.574	0.587	1.318	0.692	2.023
Q01813	ATP-dependent 6-phosphofructokinase, platelet type OS=Homo sapiens GN=PFKP PE=1 SV=2	0.539	0.4	0.365	0.421	0.317	0.767	1.47	1.482	3.235	0.737	2.945	0.65	0.322	0.638	0.585	0.487	0.522	0.275
Q9P2B2	Prostaglandin F2 receptor negative regulator OS=Homo sapiens GN=PTGFRN PE=1 SV=2	1.163	1.235	1.736	3.377	1.116	0.196	0.896	0.576	0.255	0.907	0.308	2.97	1.05	0.867	1.016	2.653	0.723	0.308
P02671	Fibrinogen alpha chain OS=Homo sapiens GN=FGA PE=1 SV=2	0.607	0.229	0.258	0.236	0.235	0.843	0.892	0.222	0.267	0.217	1.195	0.199	4.74	0.946	0.926	0.937	1.292	6.71
Q04695	Keratin, type I cytoskeletal 17 OS=Homo sapiens GN=KRT17 PE=1 SV=2	0.649	0.875	0.834	0.784	3.347	1.543	1.19	0.438	1.289	2.688	0.925	1.554	1.382	1.021	0.649	3.246	3.898	1.082
Q9H583	HEAT repeat-containing protein 1 OS=Homo sapiens GN=HEATR1 PE=1 SV=3	3.564	0.419	0.296	1.057	0.952	3.383	0.738	0.379	0.535	0.273	0.871	0.386	1.155	0.56	0.569	1.01	0.193	0.98
Q93084	Sarcoplasmic/endoplasmic reticulum calcium ATPase 3 OS=Homo sapiens GN=ATP2A3 PE=1 SV=2	0.342	0.529	0.836	0.904	0.203	0.077	0.894	1.325	0.367	1.507	0.326	1.289	1.059	3.033	3.429	1.701	0.797	0.35
P33121	Long-chain-fatty-acid--CoA ligase 1 OS=Homo sapiens GN=ACSL1 PE=1 SV=1	0.231	0.316	0.333	0.33	0.456	0.19	2.261	2.182	1.058	2.593	1.466	2.868	0.554	0.97	1.026	0.809	0.517	0.518
Q9UIA9	Exportin-7 OS=Homo sapiens GN=XPO7 PE=1 SV=3	2.375	0.569	0.499	1.686	0.898	2.118	1.376	0.347	0.338	0.282	0.923	0.601	2.128	0.824	0.758	1.142	1.132	1.806
P41252	Isoleucine--tRNA ligase, cytoplasmic OS=Homo sapiens GN=IARS PE=1 SV=2	1.79	0.437	0.429	0.615	0.586	2.01	1.319	0.522	0.684	0.488	1.671	0.457	1.189	1.2	1.152	1.049	0.648	1.568
Q9BZZ2	Sialoadhesin OS=Homo sapiens GN=SIGLEC1 PE=1 SV=2	0.284	0.248	0.337	0.373	0.404	0.241	1.607	1.697	1.158	2.371	0.75	2.86	0.818	1.41	1.592	1.639	0.816	0.339
O94901	SUN domain-containing protein 1 OS=Homo sapiens GN=SUN1 PE=1 SV=3	1.082	2.577	3.558	3.295	0.599	0.412	0.447	0.82	0.351	0.775	0.185	0.446	0.294	0.551	0.631	0.472	0.177	0.18
O94804	Serine/threonine-protein kinase 10 OS=Homo sapiens GN=STK10 PE=1 SV=1	1.182	2.083	3.008	3.36	1.405	0.588	0.477	0.716	0.897	0.753	0.544	1.193	0.352	0.589	0.742	0.718	0.531	0.167
Q03252	Lamin-B2 OS=Homo sapiens GN=LMNB2 PE=1 SV=4	0.541	2.229	2.908	1.825	1.327	0.208	0.504	1.625	0.814	1.638	0.332	0.485	0.427	1.593	1.507	0.647	1.031	0.408
P19338	Nucleolin OS=Homo sapiens GN=NCL PE=1 SV=3	4.174	0.209	0.154	0.196	0.631	4.408	0.823	0.697	1.091	0.234	1.091	0.108	0.192	0.161	0.116	0.09	0.232	0.207
P20742	Pregnancy zone protein OS=Homo sapiens GN=PZP PE=1 SV=4	0.849	0.175	0.164	0.149	0.418	1.381	2.989	0.308	0.35	0.333	4.023	0.497	1.004	0.234	0.212	0.274	0.336	1.55
P00367	Glutamate dehydrogenase 1, mitochondrial OS=Homo sapiens GN=GLUD1 PE=1 SV=2	0.183	3.304	1.768	0.126	3.725	0.189	0.701	2.467	2.224	1.488	0.597	0.229	0.4	1.593	1.013	0.236	1.328	0.357
O95573	Long-chain-fatty-acid--CoA ligase 3 OS=Homo sapiens GN=ACSL3 PE=1 SV=3	1.207	2.046	2.487	2.323	1.12	0.601	0.775	0.989	0.605	0.906	0.527	0.953	0.502	0.972	1.025	0.929	0.29	0.293
P0DOX5	Immunoglobulin gamma-1 heavy chain OS=Homo sapiens PE=1 SV=1	0.442	0.069	0.095	0.091	0.188	0.608	1.295	0.259	0.346	0.204	1.883	0.297	3.152	0.817	0.722	0.665	3.106	5.905
O14980	Exportin-1 OS=Homo sapiens GN=XPO1 PE=1 SV=1	1.054	0.722	0.743	1.432	0.889	0.772	1.021	0.655	0.585	0.548	1.004	0.984	1.619	1.403	1.356	1.668	0.35	1.703
P41091	Eukaryotic translation initiation factor 2 subunit 3 OS=Homo sapiens GN=EIF2S3 PE=1 SV=3	1.986	0.174	0.182	0.249	0.301	2.286	1.52	1.394	2.137	0.495	1.967	0.246	0.547	0.364	0.336	0.325	0.837	0.698
O75746	Calcium-binding mitochondrial carrier protein Aralar1 OS=Homo sapiens GN=SLC25A12 PE=1 SV=2	0.226	4.799	4.519	0.37	0.404	0.195	0.278	1.716	0.364	2.213	0.088	0.394	0.486	1.568	1.798	0.453	0.299	0.275
P46821	Microtubule-associated protein 1B OS=Homo sapiens GN=MAP1B PE=1 SV=2	1.379	1.361	1.365	1.488	1.646	1.119	0.665	0.826	0.574	1.455	0.382	1.124	1.086	1.292	1.132	0.956	1.911	1.199
Q96PY5	Formin-like protein 2 OS=Homo sapiens GN=FMNL2 PE=1 SV=3	1.111	1.953	2.741	3.497	1.261	0.391	0.616	0.783	0.825	1.021	0.608	1.348	0.601	0.864	0.981	0.983	0.426	0.336
P02679	Fibrinogen gamma chain OS=Homo sapiens GN=FGG PE=1 SV=3	1.024	0.097	0.118	0.129	0.177	1.004	1.09	0.159	0.182	0.077	1.227	0.139	5.815	0.599	0.583	0.738	0.464	7.237
Q10567	AP-1 complex subunit beta-1 OS=Homo sapiens GN=AP1B1 PE=1 SV=2	1.437	0.534	0.651	1.401	0.656	0.861	1.221	0.91	0.549	0.886	0.914	1.107	1.127	0.661	0.65	0.604	1.198	0.83
Q969V3	Nicalin OS=Homo sapiens GN=NCLN PE=1 SV=2	0.886	1.915	2.817	2.852	0.562	0.209	0.785	0.994	0.316	1.013	0.136	0.868	0.669	1.661	2.06	1.624	0.315	0.212
P46063	ATP-dependent DNA helicase Q1 OS=Homo sapiens GN=RECQL PE=1 SV=3	3.375	0.283	0.287	1.014	0.553	2.346	1.161	0.296	0.468	0.14	1.079	0.187	2.067	0.22	0.206	0.539	0.3	3.132
Q9NVI7	ATPase family AAA domain-containing protein 3A OS=Homo sapiens GN=ATAD3A PE=1 SV=2	0.253	3.516	3.729	0.333	0.285	0.134	0.228	2.976	0.436	3.942	0.137	0.255	0.142	1.443	1.757	0.428	0.174	0.076
P22695	Cytochrome b-c1 complex subunit 2, mitochondrial OS=Homo sapiens GN=UQCRC2 PE=1 SV=3	0.229	2.389	2.487	0.261	0.32	0.213	0.505	2.645	0.979	3.364	0.255	0.553	0.252	1.668	2.085	0.681	0.312	0.121
P55084	Trifunctional enzyme subunit beta, mitochondrial OS=Homo sapiens GN=HADHB PE=1 SV=3	0.096	3.09	2.392	0.134	3.126	0.103	0.431	2.936	2.642	2.616	0.343	0.355	0.206	0.948	1.039	0.347	0.755	0.143
Q12965	Unconventional myosin-Ie OS=Homo sapiens GN=MYO1E PE=1 SV=2	1.124	1.133	1.405	1.031	1.174	1.038	0.868	0.853	1.098	0.691	1.248	0.53	1.594	0.71	0.739	1.025	1.317	2.219
P54136	Arginine--tRNA ligase, cytoplasmic OS=Homo sapiens GN=RARS PE=1 SV=2	1.418	0.768	0.653	1.129	0.966	1.51	1.143	0.514	0.477	0.57	1.036	0.614	1.445	1.429	1.336	1.009	1.438	1.714
P21281	V-type proton ATPase subunit B, brain isoform OS=Homo sapiens GN=ATP6V1B2 PE=1 SV=3	1.381	2.121	1.936	1.895	1.84	0.99	0.83	0.972	1.21	0.879	0.681	1.177	0.666	0.905	0.843	1.02	0.841	0.41
Q96RP9	Elongation factor G, mitochondrial OS=Homo sapiens GN=GFM1 PE=1 SV=2	0.469	5.166	2.532	0.218	4.279	0.276	0.201	2.454	3.072	1.749	0.259	0.218	0.367	1.038	0.886	0.369	0.792	0.379
P01009	Alpha-1-antitrypsin OS=Homo sapiens GN=SERPINA1 PE=1 SV=3	0.232	0.623	0.484	0.279	1.419	0.135	0.66	0.665	1.195	0.474	0.582	0.329	2.134	2.862	2.436	1.659	1.681	1.339
P26006	Integrin alpha-3 OS=Homo sapiens GN=ITGA3 PE=1 SV=5	0.914	1.159	1.693	3.135	1.432	0.126	0.381	0.411	0.15	0.599	0.156	1.42	1.652	1.974	2.16	4.348	0.995	0.258
O94887	FERM, ARHGEF and pleckstrin domain-containing protein 2 OS=Homo sapiens GN=FARP2 PE=1 SV=3	1.569	1.869	2.532	3.129	1.708	1.488	0.512	0.421	0.61	0.303	0.765	0.358	0.309	0.211	0.223	0.361	0.284	0.362
Q86UX7	Fermitin family homolog 3 OS=Homo sapiens GN=FERMT3 PE=1 SV=1	0.198	0.205	0.274	0.242	0.179	0.157	1.141	1.036	1.315	1.003	1.06	1.363	0.84	2.203	1.905	1.264	1.558	0.568
Q92841	Probable ATP-dependent RNA helicase DDX17 OS=Homo sapiens GN=DDX17 PE=1 SV=2	0.463	0.259	0.258	0.204	0.475	0.794	1.423	1.386	3.268	0.604	2.693	0.486	0.52	0.664	0.629	0.488	0.641	0.639
Q9BQE3	Tubulin alpha-1C chain OS=Homo sapiens GN=TUBA1C PE=1 SV=1							0.838	0.768	0.736	0.726	0.595	0.865	0.661	2.882	1.473	3.139	0.834	0.421
P62736	Actin, aortic smooth muscle OS=Homo sapiens GN=ACTA2 PE=1 SV=1	0.73	1.073	0.99	0.76	0.735	0.395	0.795	0.559	0.436	0.853	0.942	0.879	2.666	1.711	1.692	2.043	0.314	2.861
O43493	Trans-Golgi network integral membrane protein 2 OS=Homo sapiens GN=TGOLN2 PE=1 SV=2	2.113	0.903	1.542	7.948	0.203	0.235	0.349	0.218	0.125	0.452	0.078	1.471	0.357	0.286	0.522	1.111	0.142	0.085
P24752	Acetyl-CoA acetyltransferase, mitochondrial OS=Homo sapiens GN=ACAT1 PE=1 SV=1	0.187	2.541	1.763	0.18	2.909	0.078	0.373	3.791	3.927	2.438	0.347	0.247	0.191	1.146	0.993	0.255	1.01	0.129
O00160	Unconventional myosin-If OS=Homo sapiens GN=MYO1F PE=1 SV=3	0.265	0.132	0.156	0.122	0.277	0.406	1.202	0.885	1.791	0.602	2.386	0.516	0.977	1.654	1.608	1.325	1.618	1.284
P14868	Aspartate--tRNA ligase, cytoplasmic OS=Homo sapiens GN=DARS PE=1 SV=2	0.843	1.101	1.087	1.002	0.778	0.681	0.689	0.964	0.946	0.74	0.659	0.641	1.234	1.974	1.955	1.38	1.926	1.28
O00203	AP-3 complex subunit beta-1 OS=Homo sapiens GN=AP3B1 PE=1 SV=3	1.371	0.396	0.413	0.64	0.553	1.606	1.494	1.138	1.809	0.559	1.957	0.544	1.178	0.928	0.853	0.85	0.323	1.236
P49368	T-complex protein 1 subunit gamma OS=Homo sapiens GN=CCT3 PE=1 SV=4	1.544	0.307	0.263	1.036	0.46	1.529	1.872	0.27	0.312	0.261	1.978	0.361	2.127	0.864	0.791	1.234	1.1	2.007
P21589	5'-nucleotidase OS=Homo sapiens GN=NT5E PE=1 SV=1	1.197	2.44	3.349	3.611	3.484	0.19	0.26	0.274	0.122	0.451	0.092	1.113	0.435	0.796	0.887	0.998	0.336	0.096
P68371	Tubulin beta-4B chain OS=Homo sapiens GN=TUBB4B PE=1 SV=1	0.184	0.305	0.4	0.359	0.207	0.139	0.354	0.996	0.457	1.072	0.181	1.255	1.452	2.804	2.785	3.533	4.883	0.881
P17301	Integrin alpha-2 OS=Homo sapiens GN=ITGA2 PE=1 SV=1	1.355	2.256	3.304	3.945	3.151	0.31	0.286	0.219	0.173	0.323	0.128	0.504	0.568	0.761	0.801	1.125	0.514	0.451
Q9H2K8	Serine/threonine-protein kinase TAO3 OS=Homo sapiens GN=TAOK3 PE=1 SV=2	0.998	1.314	2.014	2.642	1.073	0.612	0.984	1.058	1.353	1.009	1.116	1.683	0.474	0.899	0.86	0.762	1.023	0.37
P35606	Coatomer subunit beta' OS=Homo sapiens GN=COPB2 PE=1 SV=2	2.184	0.402	0.344	0.809	0.541	1.877	0.703	0.747	0.738	0.503	0.385	0.353	1.249	2.405	1.509	1.135	2.71	1.019
P20702	Integrin alpha-X OS=Homo sapiens GN=ITGAX PE=1 SV=3	0.148	0.212	0.452	0.36	0.256	0.045	1.617	2.152	0.879	3.213	0.556	5.12	0.375	0.677	0.775	0.816	0.46	0.192
P27824	Calnexin OS=Homo sapiens GN=CANX PE=1 SV=2	0.971	1.801	2.41	2.881	0.307	0.243	0.76	0.979	0.318	1.136	0.112	1.323	0.544	1.45	1.598	1.417	0.193	0.131
P00352	Retinal dehydrogenase 1 OS=Homo sapiens GN=ALDH1A1 PE=1 SV=2	0.372	0.064	0.079	0.055	0.128	0.193	5.368	0.696	0.484	0.651	3.122	0.895	0.957	0.218	0.175	0.157	0.23	0.202
P49411	Elongation factor Tu, mitochondrial OS=Homo sapiens GN=TUFM PE=1 SV=2	0.09	2.828	2.351	0.126	0.557	0.068	0.182	2.892	1.051	3.788	0.126	0.128	0.135	1.967	2.382	0.349	0.343	0.117
P11586	C-1-tetrahydrofolate synthase, cytoplasmic OS=Homo sapiens GN=MTHFD1 PE=1 SV=3	0.722	1.382	1.349	1.252	0.854	0.535	0.769	0.846	1.016	0.96	0.809	1.154	0.921	1.937	1.925	1.523	1.477	0.844
P50991	T-complex protein 1 subunit delta OS=Homo sapiens GN=CCT4 PE=1 SV=4	0.811	0.527	0.477	0.918	0.527	0.901	1.335	0.322	0.429	0.295	1.454	0.814	1.812	1.087	1.036	1.652	1.729	2.379
P28331	NADH-ubiquinone oxidoreductase 75 kDa subunit, mitochondrial OS=Homo sapiens GN=NDUFS1 PE=1 SV=3	0.219	2.492	2.006	0.245	0.908	0.116	0.484	1.895	0.661	2.421	0.164	0.49	0.579	3.293	3.743	1.176	0.852	0.34
P07093	Glia-derived nexin OS=Homo sapiens GN=SERPINE2 PE=1 SV=1	3.08	0.876	0.856	0.758	1.837	3.068	0.484	0.585	1.131	0.253	0.706	0.139	0.558	0.209	0.21	0.396	0.297	0.653
P12110	Collagen alpha-2(VI) chain OS=Homo sapiens GN=COL6A2 PE=1 SV=4	0.786	0.089	0.107	0.413	0.204	0.098	6.483	1.081	0.838	0.501	0.86	0.277	2.58	0.676	0.709	1.815	0.284	1.404
Q5JTZ9	Alanine--tRNA ligase, mitochondrial OS=Homo sapiens GN=AARS2 PE=1 SV=1	0.327	4.495	3.05	0.257	3.452	0.294	0.249	1.172	0.92	1.322	0.267	0.258	0.427	1.909	2.105	0.609	1.405	0.394
Q9H223	EH domain-containing protein 4 OS=Homo sapiens GN=EHD4 PE=1 SV=1	0.99	1.384	1.748	2.668	0.501	0.34	0.826	0.876	1.047	0.819	0.659	2.039	0.768	0.905	1.07	1.238	0.381	0.487
Q9H845	Acyl-CoA dehydrogenase family member 9, mitochondrial OS=Homo sapiens GN=ACAD9 PE=1 SV=1	0.237	3.571	2.947	0.206	2.214	0.127	0.326	2.927	2.149	2.879	0.237	0.387	0.279	1.473	1.526	0.36	0.652	0.138
P52790	Hexokinase-3 OS=Homo sapiens GN=HK3 PE=1 SV=2	0.182	0.142	0.158	0.132	0.266	0.149	1.122	0.481	0.342	0.53	0.464	0.569	1.654	4.037	3.65	1.668	2.291	1.623
Q02809	Procollagen-lysine,2-oxoglutarate 5-dioxygenase 1 OS=Homo sapiens GN=PLOD1 PE=1 SV=2	0.487	0.864	0.978	0.95	1.341	0.394	0.437	0.584	0.433	0.568	0.23	0.454	1.259	2.643	2.617	1.975	4.229	1.314
Q13085	Acetyl-CoA carboxylase 1 OS=Homo sapiens GN=ACACA PE=1 SV=2	1.779	0.569	0.489	1.682	0.872	1.834	0.964	0.437	0.541	0.461	0.768	0.414	1.946	1.116	1.081	1.443	1.883	1.677
O00231	26S proteasome non-ATPase regulatory subunit 11 OS=Homo sapiens GN=PSMD11 PE=1 SV=3	1.832	0.313	0.282	0.955	0.428	2.061	1.453	0.308	0.422	0.241	1.992	0.462	1.819	0.589	0.575	0.977	0.743	2.95
P04040	Catalase OS=Homo sapiens GN=CAT PE=1 SV=3	0.723	0.838	0.911	0.773	0.717	0.681	2.466	0.974	0.617	0.658	1.251	0.38	4.751	1.118	1.02	0.6	0.699	2.014
P50993	Sodium/potassium-transporting ATPase subunit alpha-2 OS=Homo sapiens GN=ATP1A2 PE=1 SV=1													1.783	3.672	3.795	3.494	3.47	0.591
O00154	Cytosolic acyl coenzyme A thioester hydrolase OS=Homo sapiens GN=ACOT7 PE=1 SV=3	0.504	4.969	2.301	0.411	2.206	0.336	0.228	3.033	3.749	1.785	0.32	0.21	0.14	0.288	0.229	0.19	0.278	0.132
P78539	Sushi repeat-containing protein SRPX OS=Homo sapiens GN=SRPX PE=1 SV=1	4.81	0.858	0.867	0.9	1.534	5.227	0.148	0.133	0.225	0.044	0.198	0.046	0.554	0.275	0.251	0.664	0.35	0.697
O00410	Importin-5 OS=Homo sapiens GN=IPO5 PE=1 SV=4	0.865	0.429	0.383	0.816	0.678	0.502	1.791	0.584	0.498	0.704	1.222	0.943	3.182	1.828	1.616	1.605	1.445	1.739
Q8N1I0	Dedicator of cytokinesis protein 4 OS=Homo sapiens GN=DOCK4 PE=1 SV=3	1.944	0.592	0.45	2.142	0.755	1.829	1.294	0.67	0.911	0.328	1.968	0.449	0.906	0.363	0.417	0.874	0.468	0.902
P50570	Dynamin-2 OS=Homo sapiens GN=DNM2 PE=1 SV=2	0.627	0.936	1.104	0.879	0.789	0.472	0.654	0.892	0.686	1.184	0.464	0.929	1.174	2.423	2.387	1.742	1.111	0.828
Q9Y315	Deoxyribose-phosphate aldolase OS=Homo sapiens GN=DERA PE=1 SV=2	1.265	0.084	0.106	0.514	0.206	2.133	1.56	0.33	0.65	0.192	3.139	0.332	1.209	0.158	0.172	0.403	0.184	2.798
Q2M389	WASH complex subunit 4 OS=Homo sapiens GN=WASHC4 PE=1 SV=2	1.239	0.459	0.453	0.721	0.488	1.517	1.711	1.199	1.381	0.68	1.98	0.546	0.975	0.738	0.675	1.127	1.014	0.922
P13798	Acylamino-acid-releasing enzyme OS=Homo sapiens GN=APEH PE=1 SV=4	1.803	0.204	0.218	0.207	0.533	1.886	2.482	0.213	0.219	0.217	2.998	0.292	1.868	0.262	0.203	0.171	0.647	1.545
P78386	Keratin, type II cuticular Hb5 OS=Homo sapiens GN=KRT85 PE=1 SV=1	22.921	0.438	0.5	0.403	0.751	0.534	0.07	0.327	0.093	0.224	0.124	0.083	0.851	0.08	0.091	0.408	0.179	0.176
Q02252	Methylmalonate-semialdehyde dehydrogenase [acylating], mitochondrial OS=Homo sapiens GN=ALDH6A1 PE=1 SV=2	0.352	4.523	2.012	0.237	3.042	0.097	0.163	1.868	2.548	1.302	0.113	0.15	0.258	2.153	2.085	0.479	1.209	0.226
O00468	Agrin OS=Homo sapiens GN=AGRN PE=1 SV=5	0.615	0.401	0.397	0.41	0.626	0.537	1.377	1.333	2.321	0.75	1.857	0.383	2.626	0.685	0.69	0.706	1.748	4.714
P50454	Serpin H1 OS=Homo sapiens GN=SERPINH1 PE=1 SV=2	0.55	1.162	1.249	1.847	0.787	0.138	0.564	0.798	0.733	0.656	0.192	0.946	0.842	2.313	2.939	2.279	1.433	0.383
Q9UJS0	Calcium-binding mitochondrial carrier protein Aralar2 OS=Homo sapiens GN=SLC25A13 PE=1 SV=2	0.135	1.772	1.732	0.22	0.173	0.12	0.478	3.812	0.558	4.795	0.221	0.487	0.291	1.522	1.572	0.565	0.205	0.143
P78371	T-complex protein 1 subunit beta OS=Homo sapiens GN=CCT2 PE=1 SV=4	1.237	0.568	0.496	1.137	0.514	0.778	1.993	0.469	0.504	0.423	1.49	0.515	2.539	1.386	1.324	1.667	2.503	1.577
P08237	ATP-dependent 6-phosphofructokinase, muscle type OS=Homo sapiens GN=PFKM PE=1 SV=2	1.681	0.762	0.727	0.922	0.76	2.115	1.047	0.8	1.502	0.462	1.76	0.473	0.637	0.709	0.706	0.91	0.962	0.571
Q9NTJ5	Phosphatidylinositide phosphatase SAC1 OS=Homo sapiens GN=SACM1L PE=1 SV=2	1.049	1.474	2.155	3.029	0.404	0.218	1.028	0.967	0.488	0.998	0.543	1.348	0.667	1.147	1.299	1.546	0.313	0.208
Q99714	3-hydroxyacyl-CoA dehydrogenase type-2 OS=Homo sapiens GN=HSD17B10 PE=1 SV=3	0.239	4.881	2.54	0.26	1.54	0.193	0.199	2.814	2.903	1.975	0.161	0.168	0.121	1.469	1.225	0.269	1.197	0.086
Q96I99	Succinate--CoA ligase [GDP-forming] subunit beta, mitochondrial OS=Homo sapiens GN=SUCLG2 PE=1 SV=2	0.198	5.172	1.607	0.161	4.42	0.115	0.255	2.885	2.549	1.723	0.143	0.192	0.222	1.719	1.185	0.373	0.551	0.208
Q9Y4F1	FERM, ARHGEF and pleckstrin domain-containing protein 1 OS=Homo sapiens GN=FARP1 PE=1 SV=1	1.164	1.111	1.403	1.976	0.964	0.905	1.15	0.941	1.103	0.884	1.576	1.558	0.62	0.679	0.755	1.147	0.737	0.405
P26639	Threonine--tRNA ligase, cytoplasmic OS=Homo sapiens GN=TARS PE=1 SV=3	2.735	0.614	0.734	0.845	0.618	1.772	1.531	0.347	0.412	0.314	1.409	0.403	1.837	0.684	0.705	0.75	0.554	2.557
Q8TCS8	Polyribonucleotide nucleotidyltransferase 1, mitochondrial OS=Homo sapiens GN=PNPT1 PE=1 SV=2	0.307	3.717	1.911	0.159	3.813	0.213	0.385	2.812	3.853	1.811	0.343	0.155	0.364	1.059	0.823	0.352	1.111	0.308
Q9UGP8	Translocation protein SEC63 homolog OS=Homo sapiens GN=SEC63 PE=1 SV=2	0.758	1.405	1.889	2.305	0.232	0.201	0.969	1.285	0.512	1.38	0.222	1.279	0.696	1.854	2.21	1.444	0.312	0.231
P35998	26S proteasome regulatory subunit 7 OS=Homo sapiens GN=PSMC2 PE=1 SV=3	0.808	0.576	0.576	0.713	0.467	1.106	1.109	0.474	0.48	0.465	1.25	0.54	1.847	1.038	0.853	1.637	1.234	2.417
O94905	Erlin-2 OS=Homo sapiens GN=ERLIN2 PE=1 SV=1	1.019	2.061	3.08	3.644	0.561	0.132	0.779	0.783	0.237	0.936	0.105	1.227	0.518	1.23	1.496	1.179	0.252	0.228
B5ME19	Eukaryotic translation initiation factor 3 subunit C-like protein OS=Homo sapiens GN=EIF3CL PE=3 SV=1	1.513	0.304	0.242	0.821	0.387	1.893	1.813	0.593	0.856	0.374	2.218	0.33	1.375	0.68	0.6	0.615	0.731	1.585
P54652	Heat shock-related 70 kDa protein 2 OS=Homo sapiens GN=HSPA2 PE=1 SV=1	0.729	0.963	1.248	1.476	0.836	0.376	0.808	0.928	0.919	1.14	0.401	1.768	1.143	1.96	1.53	1.258	3.618	0.861
Q06210	Glutamine--fructose-6-phosphate aminotransferase [isomerizing] 1 OS=Homo sapiens GN=GFPT1 PE=1 SV=3	1.306	0.961	0.815	1.398	0.814	1.143	0.893	0.445	0.364	0.512	1.414	0.613	1.173	0.981	0.943	0.949	0.822	1.814
Q6YHK3	CD109 antigen OS=Homo sapiens GN=CD109 PE=1 SV=2	1.418	1.324	1.648	2.007	2.283	1.056	1.353	0.481	0.4	0.563	1.247	1.046	1.182	0.557	0.548	0.643	0.657	0.847
Q1KMD3	Heterogeneous nuclear ribonucleoprotein U-like protein 2 OS=Homo sapiens GN=HNRNPUL2 PE=1 SV=1	0.832	0.321	0.289	0.284	0.648	2.235	1.96	0.744	1.159	0.389	3.1	0.31	0.213	0.452	0.454	0.313	0.31	0.189
Q12913	Receptor-type tyrosine-protein phosphatase eta OS=Homo sapiens GN=PTPRJ PE=1 SV=3	0.619	0.807	1.156	1.285	1.109	0.347	0.743	0.906	0.408	1.321	0.275	2.122	1.303	2.646	3.084	3.027	1.63	0.424
P07437	Tubulin beta chain OS=Homo sapiens GN=TUBB PE=1 SV=2	0.633	0.747	0.897	0.898	0.504	0.661	0.539	0.506	0.478	0.693	0.571	0.891	1.623	2.128	2.133	2.901	3.273	1.309
Q9Y2J2	Band 4.1-like protein 3 OS=Homo sapiens GN=EPB41L3 PE=1 SV=2	0.41	0.453	0.794	0.861	0.513	0.406	1.052	1.059	0.854	1.725	0.388	2.481	1.046	1.235	1.629	2.285	0.631	0.483
O75691	Small subunit processome component 20 homolog OS=Homo sapiens GN=UTP20 PE=1 SV=3	2.81	0.401	0.246	0.909	0.936	3.133	1.071	0.491	0.677	0.307	1.374	0.411	0.645	0.312	0.356	0.842	0.285	0.619
Q9H4M9	EH domain-containing protein 1 OS=Homo sapiens GN=EHD1 PE=1 SV=2	1.104	1.469	2.197	3.047	1.272	0.368	0.489	0.54	0.644	0.685	0.338	1.623	0.822	1.513	1.724	1.63	0.487	0.387
Q99523	Sortilin OS=Homo sapiens GN=SORT1 PE=1 SV=3	1.373	0.661	0.767	3.476	0.74	0.231	1.066	0.443	0.288	0.909	0.193	5.041	0.427	0.253	0.337	0.916	0.216	0.166
Q15582	Transforming growth factor-beta-induced protein ig-h3 OS=Homo sapiens GN=TGFBI PE=1 SV=1	1.05	0.096	0.068	0.159	0.236	1.313	0.971	0.353	0.642	0.133	1.131	0.133	4.635	1.056	0.956	1.538	0.952	4.968
Q9Y5S1	Transient receptor potential cation channel subfamily V member 2 OS=Homo sapiens GN=TRPV2 PE=1 SV=1	1.075	2.171	3.539	3.77	0.367	0.162	0.836	1.208	0.324	1.802	0.066	2.235	0.165	0.412	0.487	0.358	0.145	0.058
P49588	Alanine--tRNA ligase, cytoplasmic OS=Homo sapiens GN=AARS PE=1 SV=2	0.988	1.624	1.53	1.433	1.806	0.791	0.622	0.626	0.541	0.727	0.472	0.968	1.236	2.067	1.85	1.647	2.623	0.769
P05166	Propionyl-CoA carboxylase beta chain, mitochondrial OS=Homo sapiens GN=PCCB PE=1 SV=3	0.332	2.073	1.376	0.205	1.441	0.384	0.92	2.257	2.213	1.709	1.274	0.235	0.715	1.275	1	0.323	4.005	1.069
P27816	Microtubule-associated protein 4 OS=Homo sapiens GN=MAP4 PE=1 SV=3	0.395	0.339	0.519	0.511	0.608	0.571	0.941	1.176	2.71	0.901	1.868	0.754	0.714	0.704	1.234	1.579	0.815	0.22
A0FGR8	Extended synaptotagmin-2 OS=Homo sapiens GN=ESYT2 PE=1 SV=1	1.199	1.459	2.029	2.324	0.949	0.802	0.911	0.889	0.658	0.918	0.669	1.18	0.56	1.133	1.158	1.145	0.358	0.321
P42224	Signal transducer and activator of transcription 1-alpha/beta OS=Homo sapiens GN=STAT1 PE=1 SV=2	0.479	0.467	0.557	0.622	0.567	0.373	1.698	1.16	1.404	1.153	1.362	1.43	0.982	1.53	1.465	1.487	1.876	0.928
Q86UX2	Inter-alpha-trypsin inhibitor heavy chain H5 OS=Homo sapiens GN=ITIH5 PE=2 SV=2	3.657	1.389	1.498	1.551	1.161	3.106	0.358	0.286	0.414	0.161	0.295	0.149	0.154	0.101	0.097	0.099	0.193	0.15
O00232	26S proteasome non-ATPase regulatory subunit 12 OS=Homo sapiens GN=PSMD12 PE=1 SV=3	1.479	0.188	0.166	0.843	0.375	1.826	1.357	0.235	0.236	0.132	1.918	0.402	1.612	0.558	0.503	0.946	0.292	2.487
Q86VB7	Scavenger receptor cysteine-rich type 1 protein M130 OS=Homo sapiens GN=CD163 PE=1 SV=2	0.46	0.285	0.449	1.376	0.382	0.147	1.395	0.906	0.312	1.563	0.362	4.272	1.75	1.813	2.226	4.153	1.417	0.329
P35222	Catenin beta-1 OS=Homo sapiens GN=CTNNB1 PE=1 SV=1	0.655	1.023	1.291	1.673	0.514	0.16	1.377	1.157	0.963	1.537	1.088	2.315	0.667	1.417	1.561	1.565	1.789	0.181
P02649	Apolipoprotein E OS=Homo sapiens GN=APOE PE=1 SV=1	0.808	0.498	0.514	0.943	0.335	0.617	1.992	1.189	0.8	1.233	0.971	2.701	1.481	1.207	1.227	2.017	0.439	0.749
P47895	Aldehyde dehydrogenase family 1 member A3 OS=Homo sapiens GN=ALDH1A3 PE=1 SV=2	1.959	2.77	2.795	2.794	1.974	1.781	0.229	0.156	0.213	0.157	0.188	0.229	0.831	0.692	0.792	0.876	0.925	0.893
Q9BTU6	Phosphatidylinositol 4-kinase type 2-alpha OS=Homo sapiens GN=PI4K2A PE=1 SV=1	1.064	1.362	1.685	3.518	2.092	0.171	0.905	1.146	0.681	1.584	0.273	3.674	0.44	0.474	0.531	0.873	0.201	0.216
Q8N3C0	Activating signal cointegrator 1 complex subunit 3 OS=Homo sapiens GN=ASCC3 PE=1 SV=3	0.967	0.366	0.39	0.551	0.727	1.66	1.339	1.093	1.615	0.594	2.067	0.441	1.472	0.957	0.89	1.693	0.88	1.681
Q13885	Tubulin beta-2A chain OS=Homo sapiens GN=TUBB2A PE=1 SV=1	0.796	1.382	1.688	1.617	0.761	0.42	0.447	0.502	0.305	1.032	0.238	1.778
P23786	Carnitine O-palmitoyltransferase 2, mitochondrial OS=Homo sapiens GN=CPT2 PE=1 SV=2	0.403	3.32	1.511	0.231	3.887	0.207	0.449	2.907	3.486	2.84	0.303	0.435	0.194	1.314	1.349	0.357	0.708	0.118
Q9BVA1	Tubulin beta-2B chain OS=Homo sapiens GN=TUBB2B PE=1 SV=1	0.969	1.308	1.627	1.604	0.822	0.72
P22033	Methylmalonyl-CoA mutase, mitochondrial OS=Homo sapiens GN=MUT PE=1 SV=4	0.406	3.764	2.043	0.25	5.35	0.185	0.404	2.017	3.888	1.679	0.374	0.382	0.26	1.271	1.253	0.389	2.796	0.193
P33527	Multidrug resistance-associated protein 1 OS=Homo sapiens GN=ABCC1 PE=1 SV=3	0.446	1.086	1.506	1.116	1.653	0.218	0.831	1.203	0.571	2.059	0.258	2.857	0.668	1.764	1.944	1.754	1.179	0.25
P36871	Phosphoglucomutase-1 OS=Homo sapiens GN=PGM1 PE=1 SV=3	1.184	1.556	1.434	1.733	1.519	0.593	0.967	0.868	0.629	0.899	0.436	1.353	1.212	1.736	1.499	1.187	1.63	0.934
Q14185	Dedicator of cytokinesis protein 1 OS=Homo sapiens GN=DOCK1 PE=1 SV=2	1.17	0.296	0.314	0.906	0.486	1.073	1.865	0.904	1.239	0.642	2.138	0.909	1.966	0.631	0.664	1.395	0.587	1.942
O75367	Core histone macro-H2A.1 OS=Homo sapiens GN=H2AFY PE=1 SV=4	3.816	0.621	0.312	1.371	0.794	2.402	0.847	0.678	1.048	0.324	0.931	0.179	1.203	0.5	0.457	0.853	0.285	1.466
Q14624	Inter-alpha-trypsin inhibitor heavy chain H4 OS=Homo sapiens GN=ITIH4 PE=1 SV=4	0.767	0.342	0.324	0.36	0.644	0.713	1.401	0.479	0.55	0.421	1.276	0.443	2.709	1.533	1.39	1.232	3.95	2.288
P00747	Plasminogen OS=Homo sapiens GN=PLG PE=1 SV=2	0.964	0.382	0.446	0.379	0.742	0.995	1.152	1.108	1.416	0.416	1.35	0.372	0.979	1.187	1.091	0.764	2.251	1.394
P29590	Protein PML OS=Homo sapiens GN=PML PE=1 SV=3	0.429	0.353	0.186	0.128	0.566	0.202	0.465	0.303	0.407	0.164	0.404	0.142	1.138	2.193	1.626	0.53	9.399	1.823
Q9BSJ8	Extended synaptotagmin-1 OS=Homo sapiens GN=ESYT1 PE=1 SV=1	0.964	1.563	1.884	1.904	1.071	0.449	1.094	1.336	1.023	1.383	0.867	1.473	0.587	1.266	1.32	1.029	0.441	0.227
Q99623	Prohibitin-2 OS=Homo sapiens GN=PHB2 PE=1 SV=2	0.124	3.244	3.393	0.216	0.174	0.099	0.313	2.648	0.346	3.679	0.097	0.392	0.319	1.526	1.834	0.58	0.223	0.137
P04083	Annexin A1 OS=Homo sapiens GN=ANXA1 PE=1 SV=2	0.594	0.966	1.364	1.672	1.211	0.243	0.692	0.879	1.264	1.158	0.518	2.185	0.717	1.94	1.946	1.712	1.195	0.337
Q9UBV2	Protein sel-1 homolog 1 OS=Homo sapiens GN=SEL1L PE=1 SV=3	0.829	1.612	2.222	2.785	1.176	0.195	0.778	0.957	0.268	1.091	0.083	1.226	0.626	1.643	1.845	1.868	0.524	0.145
P11940	Polyadenylate-binding protein 1 OS=Homo sapiens GN=PABPC1 PE=1 SV=2	2.434	0.54	0.414	0.336	1.508	2.515	0.873	0.348	0.398	0.321	0.93	0.269	2.314	0.79	0.71	0.665	1.785	2.658
Q14247	Src substrate cortactin OS=Homo sapiens GN=CTTN PE=1 SV=2	0.78	1.55	3.471	2.636	1.268	0.27	0.507	0.576	0.82	1.008	0.537	1.105	0.3	0.628	1.074	1.006	0.878	0.157
P07339	Cathepsin D OS=Homo sapiens GN=CTSD PE=1 SV=1	0.357	2.146	1.139	0.564	2.744	0.182	1.262	2.367	4.369	1.798	0.952	1.298	0.214	0.438	0.379	0.322	0.433	0.075
P35442	Thrombospondin-2 OS=Homo sapiens GN=THBS2 PE=1 SV=2	1.686	1.941	2.375	2.699	1.621	1.573	0.356	0.271	0.39	0.188	0.727	0.2	1.272	0.59	0.615	1.09	0.668	1.451
Q9Y6N5	Sulfide:quinone oxidoreductase, mitochondrial OS=Homo sapiens GN=SQOR PE=1 SV=1	0.192	3.058	3.011	0.234	0.321	0.099	0.484	2.009	0.405	2.813	0.17	0.574	0.293	2.087	2.232	0.569	0.426	0.131
Q13045	Protein flightless-1 homolog OS=Homo sapiens GN=FLII PE=1 SV=2	0.725	0.692	0.761	0.631	0.653	0.904	1.537	0.955	1.734	0.797	2.295	0.649	0.698	1.636	1.485	1.223	1.011	0.647
Q96GQ7	Probable ATP-dependent RNA helicase DDX27 OS=Homo sapiens GN=DDX27 PE=1 SV=2	2	0.348	0.24	0.404	0.56	2.523	1.296	1.05	2.212	0.504	2.24	0.24	0.443	0.322	0.273	0.364	0.271	0.495
Q01518	Adenylyl cyclase-associated protein 1 OS=Homo sapiens GN=CAP1 PE=1 SV=5	0.516	0.97	1.194	0.902	1.089	0.33	0.716	1.093	0.858	1.341	0.285	1.2	1.144	2.22	2.25	1.703	5.996	0.44
Q13464	Rho-associated protein kinase 1 OS=Homo sapiens GN=ROCK1 PE=1 SV=1	0.682	1.324	1.749	1.644	1.419	0.388	0.977	0.929	0.601	1.107	0.628	1.668	1.124	1.442	1.513	1.407	1.544	0.602
P49448	Glutamate dehydrogenase 2, mitochondrial OS=Homo sapiens GN=GLUD2 PE=1 SV=2	0.419	4.409	2.986	0.271	6.687	0.47	0.207	1.238	0.944	0.754	0.275	0.076	0.144	0.771	0.464	0.155	0.374	0.181
P09960	Leukotriene A-4 hydrolase OS=Homo sapiens GN=LTA4H PE=1 SV=2	0.341	0.332	0.345	0.3	0.346	0.116	2.709	1.126	0.824	1.117	1.084	1.359	1.181	2.311	1.82	1.272	2.229	0.817
P07954	Fumarate hydratase, mitochondrial OS=Homo sapiens GN=FH PE=1 SV=3	0.261	3.774	1.635	0.224	3.219	0.533	0.616	3.192	3.006	1.911	0.357	0.276	0.585	1.055	0.805	0.252	0.746	0.631
O75083	WD repeat-containing protein 1 OS=Homo sapiens GN=WDR1 PE=1 SV=4	0.754	0.88	1.063	0.772	0.61	0.552	1.047	1.029	1.881	0.757	1.459	0.791	1.081	1.537	1.452	1.268	4.893	1.343
P07814	Bifunctional glutamate/proline--tRNA ligase OS=Homo sapiens GN=EPRS PE=1 SV=5	1.155	1.019	1.038	0.892	0.803	1.173	0.85	0.841	0.757	0.882	0.877	0.675	1.006	1.543	1.47	1.207	1.933	1.075
P98194	Calcium-transporting ATPase type 2C member 1 OS=Homo sapiens GN=ATP2C1 PE=1 SV=3	1.355	1.223	1.82	2.152	0.453	0.481	0.68	0.717	0.44	0.914	0.475	1.307	0.622	0.984	1.141	1.407	0.368	0.279
Q12884	Prolyl endopeptidase FAP OS=Homo sapiens GN=FAP PE=1 SV=5	0.822	0.992	1.382	2.058	1.865	0.146	0.76	0.779	0.391	1.163	0.214	2.481	0.929	1.639	1.712	2.312	0.866	0.233
Q14195	Dihydropyrimidinase-related protein 3 OS=Homo sapiens GN=DPYSL3 PE=1 SV=1	0.876	0.365	0.457	0.443	0.427	1.418	1.672	0.773	0.585	1.177	1.372	1.845	2.093	1.25	1.341	1.294	2.516	1.11
O95248	Myotubularin-related protein 5 OS=Homo sapiens GN=SBF1 PE=1 SV=3	1.334	0.771	0.921	0.929	0.805	1.293	1.353	0.981	1.269	0.753	1.714	0.685	1.01	0.719	0.692	1.289	0.757	0.699
O00754	Lysosomal alpha-mannosidase OS=Homo sapiens GN=MAN2B1 PE=1 SV=3	0.555	1.841	1.047	0.496	5.551	0.388	1.109	1.757	3.911	1.442	1.015	0.651	0.765	0.731	0.692	0.555	1.41	0.323
O75044	SLIT-ROBO Rho GTPase-activating protein 2 OS=Homo sapiens GN=SRGAP2 PE=1 SV=2	1.41	1.805	2.606	4.46	0.684	0.337	0.545	0.592	0.37	0.795	0.194	1.687	0.411	0.635	0.739	0.829	0.524	0.139
Q16698	2,4-dienoyl-CoA reductase, mitochondrial OS=Homo sapiens GN=DECR1 PE=1 SV=1	0.096	4.428	2.184	0.206	7.019	0.164	0.224	2.279	3.388	1.234	0.196	0.14	0.191	1.2	1.097	0.241	3.391	0.167
P53618	Coatomer subunit beta OS=Homo sapiens GN=COPB1 PE=1 SV=3	1.807	0.592	0.699	2.151	0.83	1.639	1.023	0.611	0.394	0.546	0.755	1.094	1.244	1.368	1.204	1.236	0.281	1.208
Q12906	Interleukin enhancer-binding factor 3 OS=Homo sapiens GN=ILF3 PE=1 SV=3	1.849	0.488	0.286	0.295	1.685	1.971	1.113	0.617	1.012	0.31	1.274	0.245	0.593	0.754	0.517	0.45	0.937	0.366
P14923	Junction plakoglobin OS=Homo sapiens GN=JUP PE=1 SV=3	1.387	1.301	0.643	0.696	3.087	1.28	0.794	0.657	0.96	1.933	0.878	1.822	0.965	1.094	1.013	2.038	1.302	0.685
P62195	26S proteasome regulatory subunit 8 OS=Homo sapiens GN=PSMC5 PE=1 SV=1	0.94	0.606	0.634	0.701	0.403	0.923	1.237	0.421	0.436	0.36	1.546	0.463	1.699	1.215	1.225	1.139	0.626	1.948
Q9Y487	V-type proton ATPase 116 kDa subunit a isoform 2 OS=Homo sapiens GN=ATP6V0A2 PE=1 SV=2	1.686	0.956	1.143	5.686	0.926	0.205	0.543	0.577	0.425	0.878	0.107	2.078	0.533	0.5	0.551	1.367	0.238	0.16
P20073	Annexin A7 OS=Homo sapiens GN=ANXA7 PE=1 SV=3	0.739	0.749	0.925	1.724	0.798	0.131	0.919	1.602	1.318	1.807	0.236	3.335	0.769	2.021	1.653	1.912	1.345	0.208
P68871	Hemoglobin subunit beta OS=Homo sapiens GN=HBB PE=1 SV=2	0.381	0.05	0.078	0.041	0.127	0.805	1.663	0.686	1.028	0.523	2.119	0.708	3.234	1.289	0.895	0.573	1.662	4.266
P05165	Propionyl-CoA carboxylase alpha chain, mitochondrial OS=Homo sapiens GN=PCCA PE=1 SV=4	0.264	2.132	1.588	0.203	2.319	0.35	0.846	2.361	2.424	1.818	1.285	0.248	0.589	1.25	1.08	0.334	2.853	1.061
O14936	Peripheral plasma membrane protein CASK OS=Homo sapiens GN=CASK PE=1 SV=3	1.312	2.193	2.984	3.628	1.324	0.526	0.374	0.393	0.282	0.582	0.182	1.249	0.637	0.927	0.957	1.409	1.325	0.774
Q7L7X3	Serine/threonine-protein kinase TAO1 OS=Homo sapiens GN=TAOK1 PE=1 SV=1	1.544	1.218	1.762	2.425	0.974	1.131	0.801	0.796	0.99	0.736	1.152	1.073	0.722	0.996	1.209	1.338	0.518	0.48
P23396	40S ribosomal protein S3 OS=Homo sapiens GN=RPS3 PE=1 SV=2	1.425	0.181	0.134	0.339	0.246	1.995	1.401	0.667	1.615	0.336	3.176	0.285	0.44	0.341	0.281	0.487	0.469	0.528
O43790	Keratin, type II cuticular Hb6 OS=Homo sapiens GN=KRT86 PE=1 SV=1	0.048	0.109	0.215	0.034	0.495	0.316	0.122	0.502	0.243	0.356	0.185	0.088	0.85	0.105	0.111	0.496	0.239	0.233
Q96AQ6	Pre-B-cell leukemia transcription factor-interacting protein 1 OS=Homo sapiens GN=PBXIP1 PE=1 SV=1	0.635	0.907	1.339	1.92	0.848	0.201	1.317	1.016	0.508	1.601	0.229	2.271	1.372	1.562	2.499	3.83	0.669	0.323
Q05655	Protein kinase C delta type OS=Homo sapiens GN=PRKCD PE=1 SV=2	0.695	1.182	1.714	1.618	0.888	0.315	0.706	0.81	1.002	0.663	0.922	0.935	0.682	2.067	1.895	1.056	0.975	0.475
P50416	Carnitine O-palmitoyltransferase 1, liver isoform OS=Homo sapiens GN=CPT1A PE=1 SV=2	0.423	1.662	1.996	1.135	0.471	0.189	0.746	1.241	0.385	1.592	0.207	1.41	0.873	2.404	2.74	1.63	0.512	0.399
Q14203	Dynactin subunit 1 OS=Homo sapiens GN=DCTN1 PE=1 SV=3	0.681	1.134	1.429	0.829	1.597	0.491	0.998	1.336	1.054	1.702	0.734	1.376	0.964	1.931	1.827	1.439	2.227	0.589
Q9H4G0	Band 4.1-like protein 1 OS=Homo sapiens GN=EPB41L1 PE=1 SV=2	1.296	1.053	1.963	2.797	1.068	1.224	0.963	0.84	1.084	0.834	1.579	1.179	0.391	0.652	0.782	2.107	0.735	0.158
P45880	Voltage-dependent anion-selective channel protein 2 OS=Homo sapiens GN=VDAC2 PE=1 SV=2	0.2	2.459	2.54	0.451	0.214	0.081	0.439	2.696	0.341	3.613	0.055	0.885	0.212	1.521	1.886	0.654	0.187	0.06
P31939	Bifunctional purine biosynthesis protein PURH OS=Homo sapiens GN=ATIC PE=1 SV=3	1.255	0.89	0.843	0.855	0.53	1.524	1.956	0.622	0.713	0.55	1.496	0.758	1.342	0.987	0.806	0.637	1.146	1.212
Q04637	Eukaryotic translation initiation factor 4 gamma 1 OS=Homo sapiens GN=EIF4G1 PE=1 SV=4	0.576	1.134	1.282	0.854	1.122	0.456	0.799	1.224	1.604	0.997	1.93	0.913	1.053	1.999	1.673	1.471	1.371	0.614
Q9Y3Z3	Deoxynucleoside triphosphate triphosphohydrolase SAMHD1 OS=Homo sapiens GN=SAMHD1 PE=1 SV=2	0.403	0.199	0.258	0.188	0.295	0.458	1.559	1.041	1.864	0.585	2.482	0.443	1.286	1.231	1.136	1.875	0.468	1.101
P12429	Annexin A3 OS=Homo sapiens GN=ANXA3 PE=1 SV=3	0.037	0.017	0.031	0.032	0.067	0.026	0.146	0.206	0.155	0.191	0.109	0.362	2.532	4.5	4.524	5.558	2.69	0.44
Q9HCC0	Methylcrotonoyl-CoA carboxylase beta chain, mitochondrial OS=Homo sapiens GN=MCCC2 PE=1 SV=1	0.393	5.325	3.02	0.222	3.875	0.215	0.244	2.053	2.153	1.594	0.154	0.126	0.17	1.007	0.827	0.251	1.906	0.171
P61158	Actin-related protein 3 OS=Homo sapiens GN=ACTR3 PE=1 SV=3	1.562	0.578	0.723	0.531	0.902	1.537	1.605	0.312	0.313	0.403	1.832	0.507	1.97	0.948	0.863	0.724	0.677	2.422
P48681	Nestin OS=Homo sapiens GN=NES PE=1 SV=2	0.663	0.861	0.754	0.846	1.126	0.891	0.312	0.241	0.248	0.3	0.245	0.191	1.092	1.781	1.999	1.824	2.413	0.755
P13010	X-ray repair cross-complementing protein 5 OS=Homo sapiens GN=XRCC5 PE=1 SV=3	3.644	0.137	0.155	0.801	0.168	2.444	1.178	0.315	0.575	0.131	1.514	0.15	1.675	0.198	0.158	0.322	0.274	2.598
Q9BWM7	Sideroflexin-3 OS=Homo sapiens GN=SFXN3 PE=1 SV=3	0.294	4.133	3.868	0.363	0.277	0.149	0.506	2.232	0.365	2.912	0.126	0.668	0.29	1.208	1.455	0.558	0.189	0.154
Q13616	Cullin-1 OS=Homo sapiens GN=CUL1 PE=1 SV=2	1.509	0.339	0.315	0.947	0.701	1.864	1.253	0.341	0.341	0.299	1.671	0.472	1.747	0.718	0.682	0.844	1.139	3.159
Q15436	Protein transport protein Sec23A OS=Homo sapiens GN=SEC23A PE=1 SV=2	1.212	0.663	0.639	1.016	0.844	1.221	0.801	0.663	0.74	0.585	0.919	0.74	1.958	1.77	1.79	2.545	2.194	1.717
P31327	Carbamoyl-phosphate synthase [ammonia], mitochondrial OS=Homo sapiens GN=CPS1 PE=1 SV=2	0.326	3.297	1.738	0.332	2.765	0.333	0.408	1.126	1.908	1.202	0.338	0.514	0.538	2.411	2.219	0.69	5.389	0.559
Q9NR30	Nucleolar RNA helicase 2 OS=Homo sapiens GN=DDX21 PE=1 SV=5	0.825	0.267	0.255	0.242	0.668	1.43	1.885	1.598	2.506	0.512	2.727	0.238	0.476	0.37	0.345	0.642	0.489	0.467
Q13618	Cullin-3 OS=Homo sapiens GN=CUL3 PE=1 SV=2	1.568	0.438	0.483	1.318	0.741	1.734	1.357	0.516	0.708	0.457	1.598	0.595	1.716	0.86	0.828	0.866	0.84	2.142
Q9Y2G3	Probable phospholipid-transporting ATPase IF OS=Homo sapiens GN=ATP11B PE=1 SV=2	1.234	1.391	1.886	3.456	2.034	0.303	0.749	0.552	0.317	0.871	0.221	1.822	0.661	1.225	1.353	1.793	0.543	0.212
P68366	Tubulin alpha-4A chain OS=Homo sapiens GN=TUBA4A PE=1 SV=1	0.157	0.101	0.189	0.108	0.115	0.088	0.304	0.259	0.302	0.311	0.358	0.385	1.409	2.94	2.788	1.901	1.47	1.244
O75891	Cytosolic 10-formyltetrahydrofolate dehydrogenase OS=Homo sapiens GN=ALDH1L1 PE=1 SV=2							3.631	0.606	0.454	0.491	3.683	0.609
P30876	DNA-directed RNA polymerase II subunit RPB2 OS=Homo sapiens GN=POLR2B PE=1 SV=1	1.843	0.341	0.233	0.316	0.848	2.728	1.263	0.359	0.503	0.428	1.655	0.401	1.672	0.45	0.493	0.98	0.674	2.407
O95602	DNA-directed RNA polymerase I subunit RPA1 OS=Homo sapiens GN=POLR1A PE=1 SV=2	2.458	0.447	0.427	0.503	0.713	3.251	1.078	0.318	0.529	0.157	1.143	0.141	1.07	0.169	0.165	0.351	0.29	1.954
P05091	Aldehyde dehydrogenase, mitochondrial OS=Homo sapiens GN=ALDH2 PE=1 SV=2	0.082	0.611	0.203	0.093	0.686	0.05	0.905	5.006	3.826	2.246	0.412	0.313	0.359	2.11	1.076	0.428	1.275	0.207
Q5T447	E3 ubiquitin-protein ligase HECTD3 OS=Homo sapiens GN=HECTD3 PE=1 SV=1	1.264	0.214	0.182	0.457	0.283	2.056	2.34	0.279	0.26	0.239	2.556	0.342	1.616	0.319	0.331	0.463	0.463	3.057
Q6UW02	Cytochrome P450 20A1 OS=Homo sapiens GN=CYP20A1 PE=1 SV=1	1.021	1.494	2.03	3.238	0.547	0.179	0.877	0.741	0.398	0.886	0.319	1.461	0.596	0.992	1.102	1.425	0.212	0.216
Q8N392	Rho GTPase-activating protein 18 OS=Homo sapiens GN=ARHGAP18 PE=1 SV=3	1.085	0.977	1.163	1.602	0.747	1.038	0.823	1.544	3.071	0.591	1.529	0.377	0.52	0.701	0.741	0.681	0.867	0.433
Q01484	Ankyrin-2 OS=Homo sapiens GN=ANK2 PE=1 SV=4	1.528	1.024	1.069	0.973	1.045	1.444	1.37	1.09	1.24	0.944	1.271	0.978
Q6NUK1	Calcium-binding mitochondrial carrier protein SCaMC-1 OS=Homo sapiens GN=SLC25A24 PE=1 SV=2	0.142	2.262	2.105	0.247	0.196	0.097	0.51	2.153	0.392	2.782	0.068	0.671	0.308	2.599	2.913	0.76	0.225	0.098
Q13724	Mannosyl-oligosaccharide glucosidase OS=Homo sapiens GN=MOGS PE=1 SV=5	0.731	1.372	1.978	2.04	0.476	0.242	0.908	1.303	0.44	1.34	0.166	1.119	0.741	1.836	2.145	1.254	0.473	0.357
Q96CW1	AP-2 complex subunit mu OS=Homo sapiens GN=AP2M1 PE=1 SV=2	1.695	0.2	0.238	0.376	0.392	2.442	1.516	0.698	1.011	0.437	2.485	0.415	0.717	0.359	0.376	0.526	0.575	1.109
P55060	Exportin-2 OS=Homo sapiens GN=CSE1L PE=1 SV=3	0.781	0.461	0.473	1.015	0.55	0.485	0.85	0.598	0.382	0.499	0.703	1.194	2.58	2.589	2.249	2.427	0.994	2.008
P25786	Proteasome subunit alpha type-1 OS=Homo sapiens GN=PSMA1 PE=1 SV=1	1.128	0.064	0.08	0.095	0.149	2.164	1.602	0.132	0.133	0.084	3.16	0.095	1.671	0.2	0.183	0.215	0.329	3.775
Q15751	Probable E3 ubiquitin-protein ligase HERC1 OS=Homo sapiens GN=HERC1 PE=1 SV=2	1.288	0.412	0.38	0.619	0.616	1.604	1.827	0.472	0.685	0.288	2.926	0.419	1.698	0.422	0.47	1.101	0.665	2.996
Q07866	Kinesin light chain 1 OS=Homo sapiens GN=KLC1 PE=1 SV=2	0.983	1.695	2.208	2.792	1.257	0.447	0.704	0.704	1.12	0.667	1.444	0.745	0.809	1.379	1.469	1.013	0.611	0.61
Q9UBG0	C-type mannose receptor 2 OS=Homo sapiens GN=MRC2 PE=1 SV=2	0.922	0.647	0.938	2.681	0.582	0.229	0.477	0.595	0.272	0.801	0.279	1.024	1.937	2.194	2.657	5.489	1.483	0.422
Q9Y678	Coatomer subunit gamma-1 OS=Homo sapiens GN=COPG1 PE=1 SV=1	1.497	0.579	0.466	1.666	0.892	1.593	0.804	0.776	0.653	0.625	0.696	0.783	0.899	2.043	1.868	1.07	1.316	0.991
Q13310	Polyadenylate-binding protein 4 OS=Homo sapiens GN=PABPC4 PE=1 SV=1	2.774	0.602	0.458	0.334	1.784	2.774	0.845	0.285	0.399	0.333	0.991	0.166	1.354	0.548	0.53	0.458	1.385	1.293
P60842	Eukaryotic initiation factor 4A-I OS=Homo sapiens GN=EIF4A1 PE=1 SV=1	0.85	1.024	0.99	1.17	0.821	0.832	0.814	1.012	1.37	0.637	0.97	0.81	1.458	2.099	1.843	1.187	0.544	1.071
P00734	Prothrombin OS=Homo sapiens GN=F2 PE=1 SV=2	1.071	0.686	0.946	0.852	0.834	0.77	0.914	0.776	0.886	0.743	0.662	0.92	1.454	2.704	2.43	2.388	2.923	1.275
P54920	Alpha-soluble NSF attachment protein OS=Homo sapiens GN=NAPA PE=1 SV=3	1.115	1.349	1.499	2.693	1.613	0.276	1.032	1.167	0.802	1.352	0.358	2.643	0.575	1.253	1.151	1.368	0.469	0.272
P16452	Erythrocyte membrane protein band 4.2 OS=Homo sapiens GN=EPB42 PE=1 SV=3	0.175	0.151	0.265	0.182	0.249	0.188	1.075	1.829	1.666	3.074	0.877	2.823	0.692	1.75	1.776	1.128	1.39	0.493
P04899	Guanine nucleotide-binding protein G(i) subunit alpha-2 OS=Homo sapiens GN=GNAI2 PE=1 SV=3	0.585	1.309	2.139	1.938	1.701	0.125	0.657	0.975	0.4	1.712	0.131	2.791	0.692	1.702	1.975	1.831	0.399	0.165
P49189	4-trimethylaminobutyraldehyde dehydrogenase OS=Homo sapiens GN=ALDH9A1 PE=1 SV=3	1.357	2.251	0.951	0.332	0.836	0.43	2.506	1.826	1.19	1.165	0.808	0.722	1.367	0.931	0.597	0.376	0.567	0.295
Q9UM54	Unconventional myosin-VI OS=Homo sapiens GN=MYO6 PE=1 SV=4	0.432	0.44	0.55	0.329	0.508	0.473	1.571	1.006	1.338	0.953	2.025	0.891	1.789	1.029	0.944	0.924	0.891	2.006
P63104	14-3-3 protein zeta/delta OS=Homo sapiens GN=YWHAZ PE=1 SV=1	0.591	1.352	1.515	1.522	1.618	0.218	0.863	0.776	0.549	1.033	0.364	1.806	1.068	2.172	1.932	1.591	2.821	0.373
Q13509	Tubulin beta-3 chain OS=Homo sapiens GN=TUBB3 PE=1 SV=2	0.786	0.743	0.606	0.99	0.414	0.731	0.609	0.678	0.73	0.418	0.767	0.548
Q12788	Transducin beta-like protein 3 OS=Homo sapiens GN=TBL3 PE=1 SV=2	3.246	0.425	0.271	0.741	0.981	4.352	0.9	0.424	0.602	0.212	1.06	0.309	0.45	0.296	0.3	0.602	0.269	0.342
P60174	Triosephosphate isomerase OS=Homo sapiens GN=TPI1 PE=1 SV=3	1.197	1.904	1.987	1.832	1.92	0.31	1.28	0.732	0.586	0.722	0.549	1.016	1.043	1.549	1.393	1.114	2.066	0.265
Q9NZ08	Endoplasmic reticulum aminopeptidase 1 OS=Homo sapiens GN=ERAP1 PE=1 SV=3	0.6	1.326	1.011	1.494	3.84	0.206	1.372	2.079	1.452	1.94	0.333	1.672	0.809	1.384	1.364	1.142	0.954	0.381
P05362	Intercellular adhesion molecule 1 OS=Homo sapiens GN=ICAM1 PE=1 SV=2	1.054	2.013	3.191	2.666	2.358	0.365	0.482	0.709	0.261	1.124	0.189	1.63	0.598	1.414	1.575	1.52	1.769	0.199
Q9UNM6	26S proteasome non-ATPase regulatory subunit 13 OS=Homo sapiens GN=PSMD13 PE=1 SV=2	1.583	0.185	0.146	0.819	0.331	1.91	1.395	0.166	0.209	0.134	2.288	0.364	1.711	0.453	0.405	0.752	0.476	3.25
P02730	Band 3 anion transport protein OS=Homo sapiens GN=SLC4A1 PE=1 SV=3	0.04	0.075	0.176	0.077	0.161	0.014	0.885	2.062	1.422	3.901	0.242	3.384	0.636	2.188	2.218	1.455	1.421	0.182
Q00341	Vigilin OS=Homo sapiens GN=HDLBP PE=1 SV=2	0.754	0.843	0.837	0.762	0.642	0.806	0.769	0.924	1.937	0.665	1.368	0.464	1.07	2.021	1.998	1.791	2.66	0.835
P24043	Laminin subunit alpha-2 OS=Homo sapiens GN=LAMA2 PE=1 SV=4	0.722	0.358	0.357	0.528	0.706	0.94	1.811	0.447	0.494	0.55	2.814	0.444	2.764	0.404	0.408	0.537	0.772	4.509
P78324	Tyrosine-protein phosphatase non-receptor type substrate 1 OS=Homo sapiens GN=SIRPA PE=1 SV=2	0.622	0.629	0.893	1.52	1.109	0.173	1.23	1.231	0.74	1.834	0.361	3.984	0.823	1.422	1.567	1.885	1.478	0.338
P09874	Poly [ADP-ribose] polymerase 1 OS=Homo sapiens GN=PARP1 PE=1 SV=4	2.273	0.597	0.428	1.049	0.851	1.595	0.917	0.566	1.365	0.2	1.177	0.278	2.097	0.307	0.218	0.912	0.531	3.101
P10253	Lysosomal alpha-glucosidase OS=Homo sapiens GN=GAA PE=1 SV=4	0.438	1.947	1.102	0.601	2.555	0.237	1.438	2.094	3.738	1.379	1.056	0.733	0.399	0.778	0.528	0.615	0.779	0.181
Q12929	Epidermal growth factor receptor kinase substrate 8 OS=Homo sapiens GN=EPS8 PE=1 SV=1	1.249	2.714	3.938	4.142	1.636	0.374	0.506	0.259	0.29	0.215	0.583	0.316	0.408	0.5	0.623	0.802	0.768	0.354
O60488	Long-chain-fatty-acid--CoA ligase 4 OS=Homo sapiens GN=ACSL4 PE=1 SV=2	0.988	1.185	1.541	1.895	0.997	0.736	0.797	0.834	1.076	0.945	0.967	1.493	0.909	1.083	1.176	1.816	0.615	0.664
P62191	26S proteasome regulatory subunit 4 OS=Homo sapiens GN=PSMC1 PE=1 SV=1	0.905	0.702	0.855	0.834	0.511	1.172	0.599	0.579	0.536	0.77	0.684	0.725	1.414	1.617	1.952	2.206	1.092	1.394
Q16822	Phosphoenolpyruvate carboxykinase [GTP], mitochondrial OS=Homo sapiens GN=PCK2 PE=1 SV=3	0.227	3.095	1.528	0.238	3.101	0.205	0.44	2.971	3.103	2.749	0.41	0.352	0.191	0.659	0.583	0.265	1.651	0.143
Q9Y4A5	Transformation/transcription domain-associated protein OS=Homo sapiens GN=TRRAP PE=1 SV=3	1.812	0.286	0.238	1.207	0.701	2.173	1.455	0.372	0.49	0.255	1.684	0.571	1.815	0.572	0.616	1.207	0.823	2.271
Q6P179	Endoplasmic reticulum aminopeptidase 2 OS=Homo sapiens GN=ERAP2 PE=1 SV=2	0.87	2.27	1.815	2.252	5.716	0.498	0.717	1.016	0.796	0.968	0.197	0.929	0.631	1.111	1.127	1.181	0.802	0.24
O43747	AP-1 complex subunit gamma-1 OS=Homo sapiens GN=AP1G1 PE=1 SV=5	1.536	0.646	0.672	1.766	1.347	1.408	1.308	0.537	0.604	0.511	1.567	0.994	1.132	0.604	0.586	0.673	0.716	1.658
P34897	Serine hydroxymethyltransferase, mitochondrial OS=Homo sapiens GN=SHMT2 PE=1 SV=3	0.433	3.224	1.912	0.147	3.1	0.125	0.524	3.592	4.694	2.272	0.769	0.173	0.194	0.896	0.867	0.275	1.065	0.193
P48735	Isocitrate dehydrogenase [NADP], mitochondrial OS=Homo sapiens GN=IDH2 PE=1 SV=2	0.117	2.016	0.691	0.088	3.196	0.077	0.226	2.662	3.458	1.287	0.188	0.144	0.241	3.681	2.189	0.386	2.226	0.19
P0DOX2	Immunoglobulin alpha-2 heavy chain OS=Homo sapiens PE=1 SV=1	0.851	0.132	0.149	0.161	0.267	1.178	1.283	0.266	0.391	0.246	1.595	0.292	2.939	0.723	0.703	0.709	1.534	4.278
O60486	Plexin-C1 OS=Homo sapiens GN=PLXNC1 PE=1 SV=1	0.633	0.902	1.355	1.737	0.944	0.211	1.206	1.466	0.675	2.401	0.552	4.01	0.577	0.938	1.094	1.198	0.463	0.321
O94923	D-glucuronyl C5-epimerase OS=Homo sapiens GN=GLCE PE=1 SV=3	1.747	1.672	2.405	5.858	0.71	0.254	0.366	0.325	0.1	0.492	0.041	1.011	0.582	0.453	0.605	1.26	0.216	0.304
Q15323	Keratin, type I cuticular Ha1 OS=Homo sapiens GN=KRT31 PE=1 SV=3	24.613	0.334	0.788	0.546	0.519	0.832	0.078	0.567	0.151	0.361	0.15	0.093
P05198	Eukaryotic translation initiation factor 2 subunit 1 OS=Homo sapiens GN=EIF2S1 PE=1 SV=3	1.894	0.309	0.278	0.251	0.652	1.644	1.761	1.626	2.658	0.672	1.796	0.357	0.545	0.542	0.463	0.416	0.392	0.495
Q9UHG3	Prenylcysteine oxidase 1 OS=Homo sapiens GN=PCYOX1 PE=1 SV=3	0.733	1.326	1.85	2.216	0.172	0.139	1.555	1.889	0.551	1.873	0.211	2.588	0.412	1.071	1.139	0.963	0.154	0.088
P08758	Annexin A5 OS=Homo sapiens GN=ANXA5 PE=1 SV=2	0.501	0.814	1.207	1.553	1.603	0.107	0.859	1.246	0.699	1.908	0.28	3.162	0.695	1.78	1.78	1.616	1.168	0.2
Q9H2G2	STE20-like serine/threonine-protein kinase OS=Homo sapiens GN=SLK PE=1 SV=1	0.954	0.679	0.825	0.923	1.022	1.303	0.977	1.183	1.83	0.97	1.164	0.963	0.503	0.909	0.986	1.088	0.983	0.292
Q13488	V-type proton ATPase 116 kDa subunit a isoform 3 OS=Homo sapiens GN=TCIRG1 PE=1 SV=3	0.38	0.847	1.162	0.9	1.129	0.183	1.086	1.642	1.248	1.934	0.351	2.527	0.604	1.844	2.105	1.384	0.394	0.28
Q9Y230	RuvB-like 2 OS=Homo sapiens GN=RUVBL2 PE=1 SV=3	2.034	0.594	0.612	0.91	0.429	1.152	1.186	0.422	0.368	0.326	0.498	0.416	4.205	1.584	1.493	3.537	1.581	1.599
P55160	Nck-associated protein 1-like OS=Homo sapiens GN=NCKAP1L PE=1 SV=3	0.314	0.166	0.265	0.293	0.146	0.326	1.854	1.368	1.603	1.212	1.929	1.616	1.644	1.283	1.18	1.585	0.769	1.508
P16284	Platelet endothelial cell adhesion molecule OS=Homo sapiens GN=PECAM1 PE=1 SV=1	0.273	0.307	0.66	0.681	0.314	0.11	1.028	1.225	0.451	2.127	0.274	3.318	1.083	2.211	2.947	2.783	2.226	0.212
Q6NZI2	Caveolae-associated protein 1 OS=Homo sapiens GN=CAVIN1 PE=1 SV=1	1.138	0.771	0.737	0.621	0.881	1.271	1.891	1.091	1.144	1.003	1.96	1.071	0.274	0.39	0.433	0.431	0.432	0.269
Q92974	Rho guanine nucleotide exchange factor 2 OS=Homo sapiens GN=ARHGEF2 PE=1 SV=4	0.688	0.835	1.098	0.843	0.791	0.66	0.706	0.568	0.844	0.585	0.795	0.537	1.204	1.842	2.216	1.948	1.662	0.795
P01861	Immunoglobulin heavy constant gamma 4 OS=Homo sapiens GN=IGHG4 PE=1 SV=1	0.209	0.037	0.046	0.046	0.061	0.254	0.374	0.068	0.1	0.031	0.626	0.089	6.178	1.129	1.064	0.836	4.487	7.997
Q9NQT8	Kinesin-like protein KIF13B OS=Homo sapiens GN=KIF13B PE=1 SV=2	1.164	1.932	2.353	2.534	1.395	0.66	0.675	0.566	0.433	0.668	0.422	0.903	0.356	0.589	0.698	1.076	0.876	0.302
P30533	Alpha-2-macroglobulin receptor-associated protein OS=Homo sapiens GN=LRPAP1 PE=1 SV=1	0.576	1.507	1.247	1.699	2.462	0.21	1.4	2.282	2.73	1.85	0.508	1.649	0.318	0.778	0.759	0.715	0.371	0.157
P13646	Keratin, type I cytoskeletal 13 OS=Homo sapiens GN=KRT13 PE=1 SV=4	1.321	0.583	1.27	0.611	3.052	3.18	1.7	1.026	1.161	1.521	0.785	2.422	1.648	1.826	0.716	2.765	1.68	0.576
Q14997	Proteasome activator complex subunit 4 OS=Homo sapiens GN=PSME4 PE=1 SV=2	1.363	0.19	0.181	0.25	0.36	2.32	1.862	0.265	0.265	0.249	2.963	0.362	1.272	0.398	0.368	0.628	0.441	2.022
Q9Y5B9	FACT complex subunit SPT16 OS=Homo sapiens GN=SUPT16H PE=1 SV=1	0.539	0.209	0.212	0.216	0.322	0.49	1.094	0.972	1.503	0.388	1.194	0.274	4.661	1.01	0.649	1.263	1.217	3.655
P49419	Alpha-aminoadipic semialdehyde dehydrogenase OS=Homo sapiens GN=ALDH7A1 PE=1 SV=5	0.866	5.022	1.831	0.466	4.295	0.523	0.515	1.843	1.734	1.087	0.247	0.368	0.257	1.246	0.839	0.353	0.251	0.199
P29966	Myristoylated alanine-rich C-kinase substrate OS=Homo sapiens GN=MARCKS PE=1 SV=4	0.362	0.657	1.118	1.34	0.783	0.036	0.587	0.942	0.365	1.379	0.18	3.351	1.189	2.6	2.838	3.26	0.913	0.143
O15144	Actin-related protein 2/3 complex subunit 2 OS=Homo sapiens GN=ARPC2 PE=1 SV=1	1.748	0.494	0.648	0.419	0.854	1.043	1.884	0.416	0.301	0.447	1.508	0.393	1.885	0.948	0.731	0.588	0.362	1.731
Q9HDC9	Adipocyte plasma membrane-associated protein OS=Homo sapiens GN=APMAP PE=1 SV=2	0.676	1.141	1.659	2.182	0.813	0.158	1.158	1.236	0.357	1.408	0.184	2.045	0.684	1.664	1.794	1.634	0.327	0.167
Q96PZ0	Pseudouridylate synthase 7 homolog OS=Homo sapiens GN=PUS7 PE=1 SV=2	3.076	0.322	0.294	0.32	0.593	3.79	1.054	0.45	0.908	0.184	2.084	0.214	0.562	0.286	0.292	0.405	0.423	0.616
Q8NBQ5	Estradiol 17-beta-dehydrogenase 11 OS=Homo sapiens GN=HSD17B11 PE=1 SV=3	0.917	1.237	1.751	2.452	0.597	0.187	1.087	0.949	0.382	1.004	0.202	1.919	0.755	1.508	1.797	1.73	0.26	0.121
O75874	Isocitrate dehydrogenase [NADP] cytoplasmic OS=Homo sapiens GN=IDH1 PE=1 SV=2	0.483	0.773	0.762	0.765	0.638	0.366	2.531	1.211	0.93	1.351	1.672	1.529	1.12	1.274	1.066	0.718	0.561	0.641
O75131	Copine-3 OS=Homo sapiens GN=CPNE3 PE=1 SV=1	0.659	0.921	1.024	1.321	2.095	0.338	0.553	0.93	1.78	0.791	0.365	1.342	0.889	2.43	1.656	1.429	3.597	0.555
Q8NBJ4	Golgi membrane protein 1 OS=Homo sapiens GN=GOLM1 PE=1 SV=1	1.152	1.145	1.747	3.549	0.491	0.166	0.731	0.625	0.293	1.274	0.273	1.806	0.977	1.341	1.831	2.692	0.398	0.205
P78385	Keratin, type II cuticular Hb3 OS=Homo sapiens GN=KRT83 PE=1 SV=2	49.281	0.377	0.439	0.419	1.212	1.134
O94919	Endonuclease domain-containing 1 protein OS=Homo sapiens GN=ENDOD1 PE=1 SV=2	1.907	1.019	1.358	5.445	0.902	0.25	0.929	0.495	0.182	0.671	0.103	2.692	0.555	0.577	0.683	1.407	0.36	0.102
P0DOX7	Immunoglobulin kappa light chain OS=Homo sapiens PE=1 SV=1	0.902	0.168	0.182	0.228	0.289	0.865	1.439	0.386	0.509	0.388	2.277	0.502	2.529	0.777	0.74	1.033	2.59	4.163
P55884	Eukaryotic translation initiation factor 3 subunit B OS=Homo sapiens GN=EIF3B PE=1 SV=3	1.342	0.8	0.789	0.683	1.212	1.377	1.038	0.691	1.108	0.532	1.395	0.36	1.226	1.376	1.172	1.035	1.321	1.607
P54289	Voltage-dependent calcium channel subunit alpha-2/delta-1 OS=Homo sapiens GN=CACNA2D1 PE=1 SV=3	0.436	0.346	0.439	0.755	0.408	0.219	1.004	1.244	0.701	2.189	0.33	3.299	1.214	2.216	2.488	2.631	2.735	0.364
Q8NB49	Phospholipid-transporting ATPase IG OS=Homo sapiens GN=ATP11C PE=1 SV=3	0.915	1.873	2.396	2.693	2.016	0.265	0.513	0.576	0.304	0.982	0.141	2.041	0.825	1.305	1.466	2.004	1.152	0.497
P52789	Hexokinase-2 OS=Homo sapiens GN=HK2 PE=1 SV=2	1.212	1.122	1.099	1.22	1.347	1.444	1.362	0.593	0.621	0.611	1.346	0.712	0.677	1.329	1.256	0.963	1.514	1.442
Q04656	Copper-transporting ATPase 1 OS=Homo sapiens GN=ATP7A PE=1 SV=3	1.245	1.047	1.314	4.617	1.291	0.267	0.828	0.664	0.364	1.096	0.424	2.581	0.493	0.522	0.66	1.021	0.365	0.136
P13674	Prolyl 4-hydroxylase subunit alpha-1 OS=Homo sapiens GN=P4HA1 PE=1 SV=2	0.657	2.107	2.037	1.915	2.507	0.37	0.51	0.859	0.455	0.874	0.13	0.589	0.62	2.283	2.342	1.187	2.197	0.356
P41218	Myeloid cell nuclear differentiation antigen OS=Homo sapiens GN=MNDA PE=1 SV=1	0.674	0.051	0.065	0.104	0.1	0.896	0.837	0.807	2.085	0.305	1.304	0.171	2.052	2.007	2.051	1.99	1.061	2.017
P02748	Complement component C9 OS=Homo sapiens GN=C9 PE=1 SV=2	0.866	0.308	0.329	0.589	0.238	1.187	0.948	0.18	0.197	0.092	1.082	0.437	2.827	0.873	0.658	1.502	0.722	4.555
P53992	Protein transport protein Sec24C OS=Homo sapiens GN=SEC24C PE=1 SV=3	1.499	0.619	0.656	1.092	0.851	1.729	1.332	0.625	0.763	0.548	1.145	0.719	1.815	1.124	1.028	1.15	1.52	1.613
P67809	Nuclease-sensitive element-binding protein 1 OS=Homo sapiens GN=YBX1 PE=1 SV=3	0.677	0.14	0.155	0.218	0.906	2.72	1.337	0.838	1.429	0.363	2.631	0.187	0.078	0.132	0.169	0.113	0.297	0.053
P62701	40S ribosomal protein S4, X isoform OS=Homo sapiens GN=RPS4X PE=1 SV=2	1.883	0.127	0.127	0.276	0.368	2.46	1.185	0.993	2.176	0.443	2.608	0.191	0.279	0.511	0.439	0.305	0.209	0.325
O75533	Splicing factor 3B subunit 1 OS=Homo sapiens GN=SF3B1 PE=1 SV=3	2.716	0.401	0.141	0.587	1.545	3.468	1.107	0.365	0.487	0.148	1.401	0.277	1.17	0.566	0.547	1.01	0.308	1.511
P09525	Annexin A4 OS=Homo sapiens GN=ANXA4 PE=1 SV=4	0.701	1.098	1.315	2.006	1.665	0.172	0.79	1.314	2.221	1.31	0.227	2.676	0.586	1.422	1.053	1.342	1.322	0.126
Q9UI12	V-type proton ATPase subunit H OS=Homo sapiens GN=ATP6V1H PE=1 SV=1	1.582	2.552	1.952	2.269	3.178	0.817	0.647	1.052	1.066	0.782	0.471	1.177	0.742	1.051	1.012	1.054	0.6	0.465
P27797	Calreticulin OS=Homo sapiens GN=CALR PE=1 SV=1	0.554	1.694	1.15	1.647	3.837	0.196	0.792	1.216	0.734	0.985	0.176	1.061	0.645	1.907	1.669	1.442	1.885	0.174
P17980	26S proteasome regulatory subunit 6A OS=Homo sapiens GN=PSMC3 PE=1 SV=3	0.979	0.811	0.84	0.778	0.699	0.919	0.81	0.379	0.317	0.474	0.794	0.624	1.732	1.607	1.51	1.747	1.007	2.265
P13671	Complement component C6 OS=Homo sapiens GN=C6 PE=1 SV=3	1.195	0.287	0.359	0.672	0.374	1.828	0.685	0.293	0.344	0.164	0.589	0.392	2.888	0.865	0.756	1.61	1.566	5.877
Q9UQB8	Brain-specific angiogenesis inhibitor 1-associated protein 2 OS=Homo sapiens GN=BAIAP2 PE=1 SV=1	1.571	1.957	2.603	3.6	1.464	0.441	0.499	0.525	0.694	0.565	0.379	0.988	0.425	0.548	0.555	0.554	0.332	0.285
O76031	ATP-dependent Clp protease ATP-binding subunit clpX-like, mitochondrial OS=Homo sapiens GN=CLPX PE=1 SV=2	0.554	2.826	2.41	0.388	0.498	0.312	0.429	1.868	0.889	2.495	0.308	0.313	0.641	1.876	2.258	0.506	0.426	0.641
P23381	Tryptophan--tRNA ligase, cytoplasmic OS=Homo sapiens GN=WARS PE=1 SV=2	1.32	0.651	0.623	0.833	0.848	1.466	1.619	0.73	0.5	0.631	1.724	0.798	1.213	0.966	0.867	0.703	0.285	1.108
Q9H7D0	Dedicator of cytokinesis protein 5 OS=Homo sapiens GN=DOCK5 PE=1 SV=3	1.38	0.716	0.807	1.259	0.662	1.381	1.14	0.713	1.041	0.577	1.538	0.727	1.375	1.045	1.099	1.524	0.607	1.364
P20936	Ras GTPase-activating protein 1 OS=Homo sapiens GN=RASA1 PE=1 SV=1	3.416	0.608	0.588	1.441	0.649	2.068	0.919	0.641	0.894	0.303	1.141	0.258	0.975	0.498	0.435	0.734	0.52	1.199
O43143	Pre-mRNA-splicing factor ATP-dependent RNA helicase DHX15 OS=Homo sapiens GN=DHX15 PE=1 SV=2	1.171	0.284	0.21	0.335	0.647	1.824	1.288	0.992	2.016	0.417	2.095	0.252	1.235	0.88	0.819	0.859	0.627	1.604
Q8N1N4	Keratin, type II cytoskeletal 78 OS=Homo sapiens GN=KRT78 PE=1 SV=2	0.649	1.027	0.957	0.592	4.391	1.305	0.726	0.652	0.956	2.47	0.645	1.66	0.808	0.791	0.67	1.708	1.981	0.735
Q9NVP1	ATP-dependent RNA helicase DDX18 OS=Homo sapiens GN=DDX18 PE=1 SV=2	2.013	0.357	0.288	0.42	0.713	2.296	1.254	1.332	2.555	0.462	2.079	0.297	0.491	0.351	0.359	0.436	0.283	0.755
Q16181	Septin-7 OS=Homo sapiens GN=SEPT7 PE=1 SV=2	0.691	0.969	1.168	0.77	0.913	1.499	0.664	0.936	0.621	1.266	0.868	1.382	1.053	1.218	1.342	1.228	1.416	1.044
O60568	Procollagen-lysine,2-oxoglutarate 5-dioxygenase 3 OS=Homo sapiens GN=PLOD3 PE=1 SV=1	0.93	2.262	2.012	1.951	3.193	0.413	0.491	0.79	0.432	0.769	0.141	0.559	0.662	1.963	2.022	1.107	1.564	0.327
O14672	Disintegrin and metalloproteinase domain-containing protein 10 OS=Homo sapiens GN=ADAM10 PE=1 SV=1	0.691	0.799	1.11	1.843	0.906	0.244	1.179	1.087	0.42	1.601	0.408	3.521	0.972	1.187	1.467	2.143	0.6	0.364
P14543	Nidogen-1 OS=Homo sapiens GN=NID1 PE=1 SV=3	0.895	0.146	0.136	0.179	0.213	1.197	1.797	0.217	0.19	0.142	2.174	0.202	2.997	0.404	0.408	0.436	1.204	4.508
Q9H3U1	Protein unc-45 homolog A OS=Homo sapiens GN=UNC45A PE=1 SV=1	0.813	0.794	0.866	1.103	0.759	0.805	0.955	0.756	0.932	0.696	0.911	0.942	1.425	1.623	1.693	1.496	1.057	1.315
Q5D862	Filaggrin-2 OS=Homo sapiens GN=FLG2 PE=1 SV=1	0.394	0.342	0.622	0.338	2.802	1.295	1.05	1.014	1.568	1.966	1.71	0.839	1.006	0.686	0.504	1.643	1.512	0.928
P50148	Guanine nucleotide-binding protein G(q) subunit alpha OS=Homo sapiens GN=GNAQ PE=1 SV=4	0.821	1.965	2.696	2.554	2.567	0.255	0.563	0.808	0.356	1.37	0.114	2.438	0.436	1.073	1.202	1.122	0.85	0.113
Q92900	Regulator of nonsense transcripts 1 OS=Homo sapiens GN=UPF1 PE=1 SV=2	2.203	0.704	0.449	0.531	1.679	3.05	0.808	0.597	0.709	0.558	0.865	0.479	1.111	0.925	0.824	0.783	1.541	1.313
O43861	Probable phospholipid-transporting ATPase IIB OS=Homo sapiens GN=ATP9B PE=2 SV=4	1.536	0.751	0.969	6.187	0.571	0.184	0.67	0.57	0.291	0.87	0.135	3.114	0.59	0.535	0.553	1.519	0.197	0.137
Q9UIG0	Tyrosine-protein kinase BAZ1B OS=Homo sapiens GN=BAZ1B PE=1 SV=2	2.327	0.379	0.277	0.453	0.987	3.252	1.403	0.71	1.078	0.478	2.075	0.319	0.51	0.22	0.208	0.309	0.134	0.647
Q14165	Malectin OS=Homo sapiens GN=MLEC PE=1 SV=1	0.836	1.797	2.825	2.677	0.476	0.142	0.717	1.02	0.303	1.056	0.118	1.031	0.493	1.433	1.631	1.228	0.154	0.052
Q9BZQ8	Protein Niban OS=Homo sapiens GN=FAM129A PE=1 SV=1	0.712	1.146	1.487	1.966	1.094	0.27	0.788	0.862	0.51	1.354	0.326	2.743	0.685	1.663	1.659	1.412	1.012	0.426
P24557	Thromboxane-A synthase OS=Homo sapiens GN=TBXAS1 PE=1 SV=3	0.52	0.373	0.525	1.558	0.731	0.046	1.491	1.135	0.364	1.431	0.254	3.334	1.319	1.959	2.492	2.761	0.331	0.196
Q99536	Synaptic vesicle membrane protein VAT-1 homolog OS=Homo sapiens GN=VAT1 PE=1 SV=2	0.595	1.153	1.338	1.494	0.824	0.274	1.394	1.318	0.922	1.502	0.629	3.85	0.318	0.676	0.647	0.664	0.252	0.203
P01859	Immunoglobulin heavy constant gamma 2 OS=Homo sapiens GN=IGHG2 PE=1 SV=2	0.705	0.144	0.167	0.163	0.257	0.875	0.942	0.334	0.301	0.36	1.303	0.192	4.963	1.036	0.905	0.733	3.486	5.849
P01876	Immunoglobulin heavy constant alpha 1 OS=Homo sapiens GN=IGHA1 PE=1 SV=2	0.366	0.068	0.072	0.06	0.215	0.458	1.596	0.281	0.38	0.163	1.673	0.163	4.474	1.011	0.933	0.839	3.432	5.471
P39023	60S ribosomal protein L3 OS=Homo sapiens GN=RPL3 PE=1 SV=2	1.81	0.127	0.128	0.258	0.365	3.359	1.683	0.595	0.893	0.285	2.857	0.209	0.289	0.298	0.379	0.498	0.355	0.499
P31948	Stress-induced-phosphoprotein 1 OS=Homo sapiens GN=STIP1 PE=1 SV=1	0.748	1.656	1.981	1.772	1.615	0.312	0.45	0.7	0.66	0.875	0.364	1.096	0.853	2.378	2.22	1.618	2.446	0.498
P42765	3-ketoacyl-CoA thiolase, mitochondrial OS=Homo sapiens GN=ACAA2 PE=1 SV=2	0.209	1.974	1.273	0.135	1.839	0.112	0.514	2.359	3.827	1.965	0.534	0.307	0.413	1.432	1.712	0.495	2.733	0.567
O60763	General vesicular transport factor p115 OS=Homo sapiens GN=USO1 PE=1 SV=2	0.762	1.046	1.004	1.096	1.588	0.472	0.673	0.737	0.562	1.123	0.412	1.297	1.592	2.234	2.026	1.674	1.845	1.476
O60282	Kinesin heavy chain isoform 5C OS=Homo sapiens GN=KIF5C PE=1 SV=1	1.197	1.517	2.479	2.801	1.577	0.528
O75110	Probable phospholipid-transporting ATPase IIA OS=Homo sapiens GN=ATP9A PE=1 SV=3	1.438	1.677	2.279	4.442	1.952	0.249	0.441	0.325	0.163	0.386	0.151	0.86	0.719	0.929	1.139	1.682	0.516	0.166
Q5JTV8	Torsin-1A-interacting protein 1 OS=Homo sapiens GN=TOR1AIP1 PE=1 SV=2	0.922	2.343	3.413	3.301	0.1	0.123	0.397	1.015	0.289	1.143	0.134	0.602	0.353	1.577	1.9	0.944	0.226	0.07
P09622	Dihydrolipoyl dehydrogenase, mitochondrial OS=Homo sapiens GN=DLD PE=1 SV=2	0.073	3.408	2.219	0.122	7.213	0.128	0.278	1.598	3.136	1.035	0.337	0.175	0.147	1.027	0.809	0.176	5.267	0.328
O95466	Formin-like protein 1 OS=Homo sapiens GN=FMNL1 PE=1 SV=3	0.204	0.286	0.66	0.387	0.174	0.182	0.839	0.969	0.843	1.367	0.718	2.123	0.958	2.995	2.698	2.19	1.362	0.484
Q13620	Cullin-4B OS=Homo sapiens GN=CUL4B PE=1 SV=4	1.793	0.295	0.275	0.929	0.556	2.154	1.647	0.427	0.377	0.271	2.163	0.418	1.301	0.619	0.63	0.54	0.55	1.885
Q96A65	Exocyst complex component 4 OS=Homo sapiens GN=EXOC4 PE=1 SV=1	1.026	1.044	1.427	1.843	0.975	0.607	0.888	0.874	0.57	1.331	0.59	2.103	1.052	1.379	1.536	1.648	1.228	0.615
Q7Z2W4	Zinc finger CCCH-type antiviral protein 1 OS=Homo sapiens GN=ZC3HAV1 PE=1 SV=3	1.209	1.258	1.544	1.232	1.039	1.164	0.899	0.654	0.983	0.99	0.954	1.426	0.89	1.187	1.334	1.337	0.948	0.778
O60462	Neuropilin-2 OS=Homo sapiens GN=NRP2 PE=1 SV=2	1.35	1.717	2.247	2.855	1.622	0.681	0.735	0.683	0.648	0.707	0.392	1.126	0.597	0.798	0.773	0.91	0.801	0.403
P13797	Plastin-3 OS=Homo sapiens GN=PLS3 PE=1 SV=4	1.017	2.837	3.103	2.531	1.833	0.309	0.759	0.716	0.486	0.847	0.27	1.152	0.689	0.921	0.822	0.688	0.332	0.279
P23141	Liver carboxylesterase 1 OS=Homo sapiens GN=CES1 PE=1 SV=2	0.09	0.096	0.121	0.202	0.123	0.04	2.725	3.356	2.104	2.878	0.619	3.554	0.121	0.21	0.186	0.156	0.204	0.025
O00462	Beta-mannosidase OS=Homo sapiens GN=MANBA PE=2 SV=3	0.612	2.611	1.727	0.96	6.051	0.39	0.627	1.934	3.765	1.111	0.445	0.42	0.891	0.749	0.785	0.658	0.689	0.723
P04350	Tubulin beta-4A chain OS=Homo sapiens GN=TUBB4A PE=1 SV=2							1.932	1.329	2.381	1.047	2.991	1.324
Q6NUM9	All-trans-retinol 13,14-reductase OS=Homo sapiens GN=RETSAT PE=1 SV=2	0.647	1.175	1.652	1.712	0.48	0.225	2.23	2.314	0.683	2.44	0.454	3.464	0.377	0.453	0.482	0.55	0.415	0.296
Q9Y277	Voltage-dependent anion-selective channel protein 3 OS=Homo sapiens GN=VDAC3 PE=1 SV=1	0.153	2.317	2.388	0.392	0.188	0.043	0.553	2.233	0.353	2.909	0.131	1.037	0.349	2.039	2.134	0.807	0.271	0.091
P29317	Ephrin type-A receptor 2 OS=Homo sapiens GN=EPHA2 PE=1 SV=2	1.103	2.019	2.736	3.56	1.926	0.26	0.708	0.792	0.366	1.33	0.244	2.656	0.253	0.27	0.38	0.401	0.399	0.248
Q9Y265	RuvB-like 1 OS=Homo sapiens GN=RUVBL1 PE=1 SV=1	1.817	0.42	0.39	0.787	0.381	1.125	1.046	0.283	0.403	0.199	0.985	0.259	4.02	1.207	1.277	2.814	0.912	3.614
P09619	Platelet-derived growth factor receptor beta OS=Homo sapiens GN=PDGFRB PE=1 SV=1	0.501	0.35	0.413	0.782	0.386	0.278	1.194	1.236	0.572	2.034	0.377	4.436	1.194	1.739	2.019	2.469	1.682	0.407
P07357	Complement component C8 alpha chain OS=Homo sapiens GN=C8A PE=1 SV=2	1.106	0.212	0.222	0.392	0.267	1.978	1.086	0.315	0.478	0.151	0.966	0.293	3.109	0.557	0.525	1.186	1.14	5.543
Q9UP95	Solute carrier family 12 member 4 OS=Homo sapiens GN=SLC12A4 PE=1 SV=2	1.452	0.95	1.125	5.182	1.375	0.164	0.569	0.516	0.287	0.69	0.206	2.251	2.127	1.071	1.136	2.253	0.26	1.854
Q96JB6	Lysyl oxidase homolog 4 OS=Homo sapiens GN=LOXL4 PE=1 SV=1	2.335	1.88	2.111	2.084	2.333	2.612	0.048	0.034	0.039	0.024	0.042	0.054	0.461	0.521	0.613	0.496	0.681	0.487
Q9UH99	SUN domain-containing protein 2 OS=Homo sapiens GN=SUN2 PE=1 SV=3	1.12	2.561	3.929	3.635	1.095	0.097	0.399	0.825	0.299	0.909	0.096	0.56	0.273	0.954	1.108	0.62	0.303	0.131
P50995	Annexin A11 OS=Homo sapiens GN=ANXA11 PE=1 SV=1	0.726	0.821	0.929	1.476	1.172	0.927	0.708	1.09	2.956	1.33	0.438	2.184	0.647	1.513	1.253	1.614	1.142	0.225
P62258	14-3-3 protein epsilon OS=Homo sapiens GN=YWHAE PE=1 SV=1	0.645	1.511	1.701	1.718	2.224	0.18	0.933	1	0.657	1.248	0.434	1.961	0.79	1.497	1.15	1.073	1.099	0.352
P04844	Dolichyl-diphosphooligosaccharide--protein glycosyltransferase subunit 2 OS=Homo sapiens GN=RPN2 PE=1 SV=3	0.694	1.561	2.434	2.215	0.311	0.024	0.826	1.243	0.335	1.285	0.105	1.096	0.707	1.914	2.311	1.68	0.204	0.114
Q96AY3	Peptidyl-prolyl cis-trans isomerase FKBP10 OS=Homo sapiens GN=FKBP10 PE=1 SV=1	0.468	1.471	1.451	1.49	1.951	0.354	0.492	0.768	0.535	0.923	0.091	0.774	0.84	2.24	2.987	1.817	3.011	0.385
P13489	Ribonuclease inhibitor OS=Homo sapiens GN=RNH1 PE=1 SV=2	0.997	1.166	1.059	1.244	0.978	0.695	1.469	1.062	0.764	1.251	0.754	1.683	1.153	1.737	1.457	1.195	1.217	0.735
P00505	Aspartate aminotransferase, mitochondrial OS=Homo sapiens GN=GOT2 PE=1 SV=3	0.166	2.633	0.819	0.175	6.941	0.147	0.176	1.571	4.248	0.74	0.263	0.087	0.23	1.145	0.626	0.215	3.253	0.349
P50395	Rab GDP dissociation inhibitor beta OS=Homo sapiens GN=GDI2 PE=1 SV=2	0.929	1.028	1.297	1.235	1.27	0.644	1.069	0.687	0.666	0.821	1.319	1.31	1.146	1.352	1.185	1.021	2.235	1.722
P48449	Lanosterol synthase OS=Homo sapiens GN=LSS PE=1 SV=1	1.115	1.502	2.026	2.888	1.233	0.314	1.255	1.176	0.455	1.405	0.383	2.513	0.704	1.048	1.304	1.163	0.381	0.319
P31150	Rab GDP dissociation inhibitor alpha OS=Homo sapiens GN=GDI1 PE=1 SV=2	1.206	1.433	1.439	1.41	2.008	0.408	1.396	0.745	0.572	0.91	0.603	1.319	1.54	1.654	1.408	1.154	2.179	0.431
P05067	Amyloid-beta A4 protein OS=Homo sapiens GN=APP PE=1 SV=3	1.145	1.545	2.016	3.315	1.938	0.548	0.615	0.561	0.495	0.896	0.436	1.113	0.795	0.875	1.068	1.162	1.02	0.767
Q9HCE1	Putative helicase MOV-10 OS=Homo sapiens GN=MOV10 PE=1 SV=2	3.341	0.676	0.46	0.476	1.803	4.25	0.831	0.451	0.633	0.286	1.099	0.307	0.647	0.472	0.469	0.868	0.94	0.861
Q96QK1	Vacuolar protein sorting-associated protein 35 OS=Homo sapiens GN=VPS35 PE=1 SV=2	0.969	0.677	0.705	0.787	0.74	1.062	1.869	0.988	0.771	0.818	1.611	1.071	1.235	1.183	1.087	0.782	0.643	0.969
Q8NF50	Dedicator of cytokinesis protein 8 OS=Homo sapiens GN=DOCK8 PE=1 SV=3	0.349	0.191	0.276	0.228	0.22	0.445	1.474	1.149	1.255	1.033	1.902	1.128	1.301	1.513	1.636	1.345	0.862	1.354
Q13011	Delta(3,5)-Delta(2,4)-dienoyl-CoA isomerase, mitochondrial OS=Homo sapiens GN=ECH1 PE=1 SV=2	0.316	3.284	1.405	0.21	4.791	0.281	0.399	2.449	3.299	1.228	0.652	0.176	0.389	1.321	0.842	0.235	2.666	0.659
Q7Z794	Keratin, type II cytoskeletal 1b OS=Homo sapiens GN=KRT77 PE=1 SV=3	0.719	0.404	0.802	0.618	3.438	1.682	0.823	0.815	1.301	2.24	0.959	0.935	1.245	0.682	0.478	1.768	2.196	0.804
P17813	Endoglin OS=Homo sapiens GN=ENG PE=1 SV=2	0.467	0.682	1.106	1.294	0.913	0.127	0.798	0.81	0.573	1.281	0.839	2.445	1.173	2.575	2.954	3.382	2.593	0.344
Q9UHW9	Solute carrier family 12 member 6 OS=Homo sapiens GN=SLC12A6 PE=1 SV=2	0.989	0.884	1.316	3.173	1.319	0.244	0.629	0.613	0.343	0.805	0.282	1.846	0.739	0.78	0.702	1.268	0.653	0.361
Q16658	Fascin OS=Homo sapiens GN=FSCN1 PE=1 SV=3	1.659	2.443	2.508	2.175	1.968	1.475	0.283	0.254	0.269	0.223	0.316	0.394	0.835	1.013	0.79	0.841	0.872	0.643
P51148	Ras-related protein Rab-5C OS=Homo sapiens GN=RAB5C PE=1 SV=2	0.674	1.071	1.496	1.639	0.738	0.286	0.892	1.101	0.592	1.61	0.194	3.144	0.877	1.508	1.569	1.937	0.647	0.522
Q9BTV4	Transmembrane protein 43 OS=Homo sapiens GN=TMEM43 PE=1 SV=1	0.859	1.36	1.958	2.299	0.725	0.231	1.068	1.27	0.4	1.428	0.191	1.894	0.728	1.717	1.959	1.422	0.332	0.28
Q00839	Heterogeneous nuclear ribonucleoprotein U OS=Homo sapiens GN=HNRNPU PE=1 SV=6	0.884	0.364	0.393	0.382	1.039	2.069	1.165	0.76	2.008	0.282	2.697	0.174	0.638	0.756	0.761	0.812	0.274	0.463
Q9UHD8	Septin-9 OS=Homo sapiens GN=SEPT9 PE=1 SV=2	0.741	0.839	1.076	0.896	0.896	1.717	1.005	0.586	0.736	0.57	1.424	0.578	0.986	1.057	1.231	1.132	2.119	1.095
P09972	Fructose-bisphosphate aldolase C OS=Homo sapiens GN=ALDOC PE=1 SV=2	2.091	0.93	0.986	1.07	1.815	1.819	0.871	0.221	0.193	0.246	1.042	0.384	1.328	0.583	0.526	0.591	0.819	1.436
Q96A33	Coiled-coil domain-containing protein 47 OS=Homo sapiens GN=CCDC47 PE=1 SV=1	0.749	1.955	2.623	2.647	0.236	0.16	0.682	1.071	0.323	1.054	0.078	1.006	0.574	1.72	1.908	1.532	0.229	0.166
P48637	Glutathione synthetase OS=Homo sapiens GN=GSS PE=1 SV=1	1.604	1.275	1.182	1.213	1.65	0.539	2.06	0.634	0.573	0.689	1.03	0.847	1.848	1.264	1.086	0.881	1.946	0.405
P14314	Glucosidase 2 subunit beta OS=Homo sapiens GN=PRKCSH PE=1 SV=2	0.701	2.552	2.428	2.377	4.877	0.351	0.734	1.173	0.603	1.192	0.112	1.098	0.496	1.614	1.518	0.968	1.407	0.149
Q92499	ATP-dependent RNA helicase DDX1 OS=Homo sapiens GN=DDX1 PE=1 SV=2	0.996	0.854	0.589	0.584	0.968	1.315	0.926	0.912	1.417	0.568	1.102	0.432	1.356	1.338	1.298	1.214	0.954	1.522
P02042	Hemoglobin subunit delta OS=Homo sapiens GN=HBD PE=1 SV=2	0.348	0.06	0.075	0.059	0.118	0.644	1.583	0.678	1.309	0.542	2.474	0.692	2.597	0.841	0.568	0.439	1.359	4.131
P05534	HLA class I histocompatibility antigen, A-24 alpha chain OS=Homo sapiens GN=HLA-A PE=1 SV=2	0.056	0.245	0.1	0.055	0.568	0.047							1.412	1.152	1.629	1.53	1.916	0.917
P60228	Eukaryotic translation initiation factor 3 subunit E OS=Homo sapiens GN=EIF3E PE=1 SV=1	1.643	0.384	0.342	0.888	0.354	1.128	2.603	0.797	0.76	0.426	1.431	0.486	1.954	0.958	0.809	0.675	0.606	1.31
Q15019	Septin-2 OS=Homo sapiens GN=SEPT2 PE=1 SV=1	0.938	0.847	0.98	0.877	0.917	1.43	0.963	0.671	0.519	0.971	0.79	1.18	1.506	1.261	1.314	1.198	2.146	0.982
P10909	Clusterin OS=Homo sapiens GN=CLU PE=1 SV=1	1.787	0.612	0.489	0.753	0.5	2.35	0.984	0.365	0.41	0.293	1.3	0.42	1.986	0.705	0.71	1.483	1.386	2.846
Q03518	Antigen peptide transporter 1 OS=Homo sapiens GN=TAP1 PE=1 SV=2	0.522	0.877	1.232	1.385	0.524	0.081	1.253	2.06	0.872	2.173	0.527	1.852	0.754	1.365	1.723	1.257	0.812	0.349
Q5JTH9	RRP12-like protein OS=Homo sapiens GN=RRP12 PE=1 SV=2	2.759	0.266	0.207	0.75	0.721	3.445	1.206	0.527	0.681	0.274	1.656	0.347	0.8	0.379	0.375	0.687	0.322	0.87
Q92598	Heat shock protein 105 kDa OS=Homo sapiens GN=HSPH1 PE=1 SV=1	0.897	0.971	0.993	1.005	1.123	0.957	0.638	0.61	0.512	0.645	0.601	0.877	2.06	2.012	1.848	1.391	3.439	2.206
A0AVT1	Ubiquitin-like modifier-activating enzyme 6 OS=Homo sapiens GN=UBA6 PE=1 SV=1	0.602	0.431	0.476	0.541	0.461	0.704	1.094	0.648	0.818	0.568	1.492	0.681	1.288	2.057	2.023	2.285	2.28	1.238
P40227	T-complex protein 1 subunit zeta OS=Homo sapiens GN=CCT6A PE=1 SV=3	1.277	0.407	0.385	0.799	0.442	1.287	1.609	0.284	0.433	0.201	2.005	0.289	1.896	0.952	0.934	1.451	0.828	2.009
P09543	2',3'-cyclic-nucleotide 3'-phosphodiesterase OS=Homo sapiens GN=CNP PE=1 SV=2	0.923	2.21	2.713	2.464	1.511	0.382	0.601	0.728	0.705	0.911	0.507	1.539	0.535	1.05	1.154	1.359	0.772	0.222
P48643	T-complex protein 1 subunit epsilon OS=Homo sapiens GN=CCT5 PE=1 SV=1	1.405	0.402	0.395	0.897	0.55	1.653	1.387	0.266	0.411	0.443	1.819	0.437	2.025	1.251	1.193	1.396	1.318	2.263
Q9BUF5	Tubulin beta-6 chain OS=Homo sapiens GN=TUBB6 PE=1 SV=1	0.512	0.797	1.028	1.011	0.584	0.486	0.671	0.583	0.517	0.872	0.523	1.297	1.738	2.034	2.07	2.746	3.571	1.66
P21283	V-type proton ATPase subunit C 1 OS=Homo sapiens GN=ATP6V1C1 PE=1 SV=4	1.151	2.255	1.696	1.557	2.859	1.437	0.65	1.113	1.775	0.714	0.762	0.933	0.505	0.944	0.824	0.826	0.672	0.459
P07602	Prosaposin OS=Homo sapiens GN=PSAP PE=1 SV=2	0.57	2.861	1.867	1.213	6.831	0.378	1.062	1.768	1.238	1.022	0.398	1.467	0.24	0.595	0.414	0.21	0.096	0.085
O00186	Syntaxin-binding protein 3 OS=Homo sapiens GN=STXBP3 PE=1 SV=2	0.745	1.173	1.663	2.123	0.76	0.202	0.785	0.824	0.552	1.328	0.399	2.865	0.79	1.265	1.459	1.733	0.935	0.331
P28074	Proteasome subunit beta type-5 OS=Homo sapiens GN=PSMB5 PE=1 SV=3	1.067	0.085	0.082	0.102	0.201	2.115	1.174	0.157	0.197	0.155	2.623	0.202	1.923	0.175	0.162	0.188	0.458	5.695
P42858	Huntingtin OS=Homo sapiens GN=HTT PE=1 SV=2	0.836	0.681	0.704	0.95	0.744	0.748	1.457	1.03	1.147	0.879	1.554	0.96	1.766	1.339	1.277	1.774	1.019	1.787
Q13393	Phospholipase D1 OS=Homo sapiens GN=PLD1 PE=1 SV=1	1.059	1.49	2.023	2.911	2.156	0.445	0.682	1.161	0.795	1.716	0.356	2.059	0.397	0.923	0.985	0.922	0.37	0.165
P20701	Integrin alpha-L OS=Homo sapiens GN=ITGAL PE=1 SV=3	0.17	0.158	0.533	0.292	0.217	0.15	1.145	1.353	0.656	2.608	0.355	3.808	0.967	1.89	2.21	2.122	1.643	0.346
O00429	Dynamin-1-like protein OS=Homo sapiens GN=DNM1L PE=1 SV=2	0.948	0.702	0.721	0.992	0.726	0.947	1.161	0.833	0.996	0.75	1.275	0.829	1.376	1.504	1.474	1.439	1.164	1.465
O00116	Alkyldihydroxyacetonephosphate synthase, peroxisomal OS=Homo sapiens GN=AGPS PE=1 SV=1	0.9	1.823	2.032	1.972	1.446	0.204	0.794	2.013	1.248	1.527	0.224	0.331	0.403	1.511	1.985	0.778	0.517	0.188
Q9UHB9	Signal recognition particle subunit SRP68 OS=Homo sapiens GN=SRP68 PE=1 SV=2	1.129	0.226	0.264	0.397	0.429	1.487	1.293	1.088	2.349	0.56	2.97	0.343	0.453	0.81	0.827	0.887	0.642	0.319
Q8N3D4	EH domain-binding protein 1-like protein 1 OS=Homo sapiens GN=EHBP1L1 PE=1 SV=2	0.852	1.231	1.788	2.169	1.363	0.366	0.702	0.607	0.394	1.328	0.168	2.422	0.913	1.381	1.669	2.052	1.458	0.568
Q70UQ0	Inhibitor of nuclear factor kappa-B kinase-interacting protein OS=Homo sapiens GN=IKBIP PE=1 SV=1	0.7	1.81	2.515	2.425	0.239	0.177	0.669	1.035	0.306	0.886	0.097	0.7	0.697	2.133	2.712	1.453	0.298	0.31
Q96JJ3	Engulfment and cell motility protein 2 OS=Homo sapiens GN=ELMO2 PE=1 SV=2	1.858	0.51	0.554	1.61	0.307	2.027	1.332	0.731	1.033	0.419	1.669	0.501	1.025	0.684	0.683	0.831	0.738	0.968
P36578	60S ribosomal protein L4 OS=Homo sapiens GN=RPL4 PE=1 SV=5	1.717	0.158	0.148	0.272	0.404	2.929	1.513	0.512	0.77	0.242	2.652	0.17	0.476	0.376	0.518	0.703	0.212	1.086
Q32P28	Prolyl 3-hydroxylase 1 OS=Homo sapiens GN=P3H1 PE=1 SV=2	0.602	1.926	1.936	1.765	2.627	0.193	0.714	1.209	0.776	1.205	0.148	0.967	0.527	2.121	2.121	1.314	4.03	0.265
Q9Y6N7	Roundabout homolog 1 OS=Homo sapiens GN=ROBO1 PE=1 SV=1	1.295	1.334	2.029	2.731	1.739	0.762	0.319	0.321	0.273	0.538	0.174	1.069	0.815	0.847	1.233	1.615	0.732	0.34
O00299	Chloride intracellular channel protein 1 OS=Homo sapiens GN=CLIC1 PE=1 SV=4	1.13	2.95	3.133	3.44	1.718	0.207	0.341	0.454	0.338	0.541	0.128	0.801	0.556	1.017	0.87	0.819	0.432	0.366
Q07157	Tight junction protein ZO-1 OS=Homo sapiens GN=TJP1 PE=1 SV=3	1.252	1.312	1.459	1.048	1.267	1.11	0.842	1.017	1.048	0.767	1.327	0.659	0.769	1.194	1.139	1.035	1.36	0.512
O75477	Erlin-1 OS=Homo sapiens GN=ERLIN1 PE=1 SV=1	0.993	1.872	2.919	3.274	0.4	0.298	0.86	1.094	0.28	1.178	0.111	1.508	0.466	1.262	1.58	1.243	0.167	0.063
Q12882	Dihydropyrimidine dehydrogenase [NADP(+)] OS=Homo sapiens GN=DPYD PE=1 SV=2	1.054	0.127	0.154	0.149	0.115	0.756	3.39	0.441	0.406	0.438	2.839	0.709	3.692	0.775	0.706	0.62	0.938	1.191
O00391	Sulfhydryl oxidase 1 OS=Homo sapiens GN=QSOX1 PE=1 SV=3	0.536	0.551	0.627	1.066	0.897	0.444	0.974	0.799	1.751	0.541	1.212	0.722	2.526	1.508	1.479	1.783	1.564	3.085
Q02413	Desmoglein-1 OS=Homo sapiens GN=DSG1 PE=1 SV=2	0.703	1.291	0.948	0.539	4.671	1.273	0.893	0.912	1.092	2.518	0.903	1.546	1.086	0.689	0.673	1.948	2.256	0.814
O15270	Serine palmitoyltransferase 2 OS=Homo sapiens GN=SPTLC2 PE=1 SV=1	0.996	1.503	2.128	3.007	0.914	0.331	0.905	0.843	0.547	1.073	0.359	1.608	0.699	1.225	1.432	1.552	0.4	0.274
Q9Y5M8	Signal recognition particle receptor subunit beta OS=Homo sapiens GN=SRPRB PE=1 SV=3	0.794	1.663	2.135	2.182	0.717	0.124	0.92	1.239	0.446	1.546	0.252	1.161	0.776	2.03	2.345	1.875	0.47	0.276
Q96S52	GPI transamidase component PIG-S OS=Homo sapiens GN=PIGS PE=1 SV=3	0.784	1.324	1.943	2.322	0.586	0.089	0.89	0.925	0.358	0.966	0.313	0.988	0.949	3.181	3.535	1.422	0.287	0.383
Q9Y4P3	Transducin beta-like protein 2 OS=Homo sapiens GN=TBL2 PE=1 SV=1	1.158	2.646	3.747	1.829	1.011	0.954	0.548	0.936	0.615	0.717	0.439	0.397	0.529	0.999	1.101	0.631	0.17	0.351
Q15046	Lysine--tRNA ligase OS=Homo sapiens GN=KARS PE=1 SV=3	0.974	1.176	1.028	0.487	2.151	0.932	1.432	1.061	1.555	0.827	1.614	0.647	0.946	1.546	1.325	0.926	2.923	0.667
P41250	Glycine--tRNA ligase OS=Homo sapiens GN=GARS PE=1 SV=3	1.087	1.493	1.025	0.508	1.766	2.071	1.383	0.684	0.737	0.6	1.019	0.457	1.061	0.741	0.649	0.513	0.747	1.339
P02461	Collagen alpha-1(III) chain OS=Homo sapiens GN=COL3A1 PE=1 SV=4	0.177	0.136	0.197	0.121	0.237	0.136	0.256	2.152	0.827	1.112	0.258	0.11	0.9	0.8	1.096	0.534	1.124	0.275
Q9UJZ1	Stomatin-like protein 2, mitochondrial OS=Homo sapiens GN=STOML2 PE=1 SV=1	0.199	2.859	2.617	0.19	0.259	0.116	0.283	2.859	0.611	4.892	0.104	0.453	0.221	2.169	2.453	0.596	0.225	0.049
P00751	Complement factor B OS=Homo sapiens GN=CFB PE=1 SV=2	1.13	0.351	0.444	0.418	0.521	1.175	1.373	0.461	0.688	0.324	1.567	0.299	2.347	1.249	1.028	0.789	2.445	3.116
Q8WXF7	Atlastin-1 OS=Homo sapiens GN=ATL1 PE=1 SV=1	1.969	2.586	3.166	5.021	0.923	0.388	0.261	0.215	0.087	0.232	0.08	0.479	0.385	0.535	0.488	0.757	0.265	0.228
P11413	Glucose-6-phosphate 1-dehydrogenase OS=Homo sapiens GN=G6PD PE=1 SV=4	1.024	1.148	1.081	1.105	1.072	0.746	1.316	0.935	1.213	0.613	1.608	0.665	0.657	1.576	1.453	0.885	1.432	0.606
Q8NE71	ATP-binding cassette sub-family F member 1 OS=Homo sapiens GN=ABCF1 PE=1 SV=2	0.664	0.547	0.576	0.524	0.841	0.865	0.763	0.85	1.698	0.537	1.472	0.414	0.811	1.417	1.471	1.882	1.087	0.735
P11388	DNA topoisomerase 2-alpha OS=Homo sapiens GN=TOP2A PE=1 SV=3	1.49	0.316	0.279	0.614	0.438	1.963	1.235	0.9	1.251	0.493	1.768	0.322	1.884	0.878	0.952	1.278	0.595	2.134
Q13332	Receptor-type tyrosine-protein phosphatase S OS=Homo sapiens GN=PTPRS PE=1 SV=3	1.435	1.593	2.08	2.522	1.973	0.715	0.65	0.552	0.4	0.857	0.257	1.213	0.686	0.572	0.695	0.79	3.464	0.494
Q9BS26	Endoplasmic reticulum resident protein 44 OS=Homo sapiens GN=ERP44 PE=1 SV=1	0.825	1.803	1.696	2.42	1.272	0.138	1.089	1.536	0.762	1.615	0.137	1.823	0.741	1.731	1.902	1.603	0.838	0.148
P46087	Probable 28S rRNA (cytosine(4447)-C(5))-methyltransferase OS=Homo sapiens GN=NOP2 PE=1 SV=2	4.256	0.191	0.131	0.306	0.371	5.305	0.578	0.291	0.546	0.12	0.888	0.094	0.406	0.405	0.362	0.501	0.324	0.553
P15880	40S ribosomal protein S2 OS=Homo sapiens GN=RPS2 PE=1 SV=2	2.045	0.087	0.076	0.321	0.152	3	1.386	0.611	1.177	0.264	2.973	0.227	1.056	0.4	0.459	0.986	0.419	1.84
P08514	Integrin alpha-IIb OS=Homo sapiens GN=ITGA2B PE=1 SV=3	0.292	0.192	0.249	0.315	0.33	0.332	1.091	1.416	0.994	2.384	0.57	3.586	1.272	1.99	2.177	2.669	2.339	0.4
Q6UB35	Monofunctional C1-tetrahydrofolate synthase, mitochondrial OS=Homo sapiens GN=MTHFD1L PE=1 SV=1	0.554	4.324	2.621	0.321	2.769	0.477	0.478	1.207	1.712	1.013	0.333	0.22	0.285	1.451	1.541	0.365	0.693	0.247
P11177	Pyruvate dehydrogenase E1 component subunit beta, mitochondrial OS=Homo sapiens GN=PDHB PE=1 SV=3	0.235	4.573	2.769	0.178	1.966	0.152	0.299	2.943	2.521	2.086	0.123	0.157	0.128	1.36	1.294	0.287	0.657	0.072
Q9C0C4	Semaphorin-4C OS=Homo sapiens GN=SEMA4C PE=1 SV=2	1.485	2.01	2.64	4.609	2.57	0.261	0.565	0.438	0.191	0.735	0.13	2.313	0.381	0.403	0.411	0.846	0.385	0.211
P07686	Beta-hexosaminidase subunit beta OS=Homo sapiens GN=HEXB PE=1 SV=3	0.589	3.051	1.508	0.677	7.836	0.635	1.064	1.212	2.472	0.741	1.42	0.464	0.143	0.248	0.204	0.144	0.273	0.141
P49641	Alpha-mannosidase 2x OS=Homo sapiens GN=MAN2A2 PE=2 SV=3	1.717	0.88	1.168	4.904	10.054	0.251	0.616	0.505	0.308	0.628	0.19	1.698	1.004	0.82	1.015	2.385	0.541	0.401
Q9P273	Teneurin-3 OS=Homo sapiens GN=TENM3 PE=2 SV=3							0.39	0.233	0.269	0.222	0.477	0.26	2.769	2.319	2.344	2.356	2.566	3.593
Q9P2R7	Succinate--CoA ligase [ADP-forming] subunit beta, mitochondrial OS=Homo sapiens GN=SUCLA2 PE=1 SV=3	0.468	2.344	1.315	0.172	1.429	0.293	0.295	2.754	4.825	1.9	0.245	0.229	0.362	1.449	1.405	0.405	1.845	0.255
Q13823	Nucleolar GTP-binding protein 2 OS=Homo sapiens GN=GNL2 PE=1 SV=1	1.621	0.41	0.363	0.761	0.912	3.837	0.808	0.791	1.383	0.35	2.441	0.188	0.432	0.451	0.381	0.647	0.527	0.404
Q14008	Cytoskeleton-associated protein 5 OS=Homo sapiens GN=CKAP5 PE=1 SV=3	0.983	0.698	0.771	0.837	0.699	0.624	1.101	1.318	1.244	1.192	0.629	0.956	1.197	1.747	2.007	1.507	0.578	1.188
Q13510	Acid ceramidase OS=Homo sapiens GN=ASAH1 PE=1 SV=5	0.278	1.223	0.718	0.377	2.798	0.286	2.24	1.626	3.384	0.944	2.889	1.003	0.148	0.294	0.265	0.172	0.057	0.103
Q9UQ80	Proliferation-associated protein 2G4 OS=Homo sapiens GN=PA2G4 PE=1 SV=3	1.193	1.353	1.112	0.764	1.379	0.96	0.774	0.768	0.783	0.861	0.611	0.661	1.258	1.792	1.66	1.426	1.914	1.226
P19823	Inter-alpha-trypsin inhibitor heavy chain H2 OS=Homo sapiens GN=ITIH2 PE=1 SV=2	0.709	0.296	0.34	0.298	0.339	1.007	1.307	0.533	0.701	0.346	1.336	0.309	2.665	1.012	0.8	1.145	1.705	4.782
O60306	Intron-binding protein aquarius OS=Homo sapiens GN=AQR PE=1 SV=4	2.069	0.587	0.342	0.502	1.578	3.02	0.973	0.346	0.639	0.203	1.282	0.242	1.462	0.501	0.475	0.966	0.668	2.256
Q14525	Keratin, type I cuticular Ha3-II OS=Homo sapiens GN=KRT33B PE=1 SV=3	40.613	0.376	0.452	0.325	0.964	0.613	0.44	0.484	0.359	0.42	0.488	0.36	0.789	0.16	0.19	0.406	0.388	0.309
Q96TA1	Niban-like protein 1 OS=Homo sapiens GN=FAM129B PE=1 SV=3	1.086	1.984	2.435	2.669	1.124	0.496	0.651	0.681	0.541	0.76	0.423	1.348	0.782	0.922	0.9	0.963	0.452	0.576
Q6PCB7	Long-chain fatty acid transport protein 1 OS=Homo sapiens GN=SLC27A1 PE=2 SV=1	1.163	1.632	1.858	2.05	0.705	0.718	1.177	1.163	0.57	1.232	0.438	1.45	0.269	0.562	0.713	0.614	0.053	0.044
O60264	SWI/SNF-related matrix-associated actin-dependent regulator of chromatin subfamily A member 5 OS=Homo sapiens GN=SMARCA5 PE=1 SV=1	1.375	0.288	0.216	0.951	0.74	2.072	0.925	0.702	1.795	0.273	1.924	0.258	1.396	1.019	1.024	2.063	0.789	1.153
O14983	Sarcoplasmic/endoplasmic reticulum calcium ATPase 1 OS=Homo sapiens GN=ATP2A1 PE=1 SV=1
P80303	Nucleobindin-2 OS=Homo sapiens GN=NUCB2 PE=1 SV=2	0.968	2.08	1.912	3.668	3.403	0.272	0.766	0.697	0.412	0.846	0.11	2.031	0.794	0.906	1.098	2.214	0.729	0.146
Q9BZE4	Nucleolar GTP-binding protein 1 OS=Homo sapiens GN=GTPBP4 PE=1 SV=3	2.152	0.211	0.141	0.372	0.521	3.395	1.15	0.643	1.314	0.311	2.366	0.222	0.727	0.341	0.389	0.912	0.476	0.654
P39656	Dolichyl-diphosphooligosaccharide--protein glycosyltransferase 48 kDa subunit OS=Homo sapiens GN=DDOST PE=1 SV=4	0.674	1.501	2.236	2.303	0.149	0.193	0.898	1.174	0.4	1.203	0.12	1.123	0.634	1.895	2.2	1.678	0.257	0.182
Q9Y512	Sorting and assembly machinery component 50 homolog OS=Homo sapiens GN=SAMM50 PE=1 SV=3	0.21	3.053	3.238	0.332	0.171	0.11	0.419	2.847	0.412	4.098	0.141	0.492	0.37	1.211	1.328	0.421	0.133	0.324
P00739	Haptoglobin-related protein OS=Homo sapiens GN=HPR PE=2 SV=2	1.78	0.221	0.276	0.622	0.402	1.607	1.29	0.578	0.59	0.443	1.352	0.381	2.596	0.411	0.38	0.692	0.461	3.371
P60900	Proteasome subunit alpha type-6 OS=Homo sapiens GN=PSMA6 PE=1 SV=1	1.481	0.099	0.08	0.085	0.214	2.389	1.518	0.266	0.16	0.251	2.26	0.225	1.938	0.189	0.175	0.161	0.543	3.774
P24928	DNA-directed RNA polymerase II subunit RPB1 OS=Homo sapiens GN=POLR2A PE=1 SV=2	1.72	0.411	0.281	0.437	1.077	2.93	1.097	0.281	0.331	0.261	1.779	0.233	1.468	0.434	0.454	0.674	0.752	2.439
O94979	Protein transport protein Sec31A OS=Homo sapiens GN=SEC31A PE=1 SV=3	0.903	0.774	0.827	0.786	0.751	0.961	0.978	0.718	0.781	0.781	1.143	0.989	1.282	2.353	2.187	1.916	1.108	1.029
O95202	Mitochondrial proton/calcium exchanger protein OS=Homo sapiens GN=LETM1 PE=1 SV=1	0.109	3.255	3.196	0.24	0.273	0.09	0.26	3.096	0.503	4.316	0.114	0.345	0.255	1.779	1.953	0.574	0.36	0.26
P23284	Peptidyl-prolyl cis-trans isomerase B OS=Homo sapiens GN=PPIB PE=1 SV=2	0.862	1.51	1.419	1.844	2.237	0.389	0.758	1.023	1.202	0.821	0.294	1.044	0.726	1.803	1.942	1.579	0.752	0.288
Q6P1N0	Coiled-coil and C2 domain-containing protein 1A OS=Homo sapiens GN=CC2D1A PE=1 SV=1	1.619	1.981	2.507	2.877	1.386	0.829	0.565	1.069	2.167	0.523	0.711	0.429	0.581	0.589	0.628	0.667	0.488	0.455
O14617	AP-3 complex subunit delta-1 OS=Homo sapiens GN=AP3D1 PE=1 SV=1	1.235	0.535	0.558	0.589	0.864	1.302	1.057	1.123	1.588	0.768	1.368	0.919	1.381	1.092	1.069	1.315	0.397	1.609
P07195	L-lactate dehydrogenase B chain OS=Homo sapiens GN=LDHB PE=1 SV=2	2.175	1.214	1.166	1.301	1.305	2.79	1.044	0.275	0.275	0.238	0.735	0.397	1.049	0.458	0.439	0.389	0.582	1.387
P61981	14-3-3 protein gamma OS=Homo sapiens GN=YWHAG PE=1 SV=2	0.789	1.611	1.775	1.793	2.254	0.396	0.834	0.786	0.524	1.016	0.359	1.716	0.792	1.456	1.268	1.252	2.32	0.342
P01892	HLA class I histocompatibility antigen, A-2 alpha chain OS=Homo sapiens GN=HLA-A PE=1 SV=1													0.559	1.477	1.804	2.195	1.572	0.178
P23368	NAD-dependent malic enzyme, mitochondrial OS=Homo sapiens GN=ME2 PE=1 SV=1	0.235	3.726	1.655	0.288	4.262	0.329	0.365	1.688	1.999	1.075	0.361	0.208	0.285	1.864	1.065	0.25	2.012	0.365
P23458	Tyrosine-protein kinase JAK1 OS=Homo sapiens GN=JAK1 PE=1 SV=2	0.742	1.314	1.742	1.93	1.162	0.353	0.808	0.891	0.672	1.38	0.897	1.919	0.632	1.155	1.239	1.645	0.693	0.324
P12081	Histidine--tRNA ligase, cytoplasmic OS=Homo sapiens GN=HARS PE=1 SV=2	1.928	1.03	1.263	0.796	1.081	2.087	1.626	0.638	0.8	0.63	1.563	0.783	1.155	0.851	0.906	0.864	0.59	1.359
Q9BZ29	Dedicator of cytokinesis protein 9 OS=Homo sapiens GN=DOCK9 PE=1 SV=2	0.706	0.411	0.507	0.666	0.529	0.718	1.732	1.449	2.056	0.984	2.457	1.171	1.1	0.77	0.731	1.011	0.39	0.839
P30443	HLA class I histocompatibility antigen, A-1 alpha chain OS=Homo sapiens GN=HLA-A PE=1 SV=1	1.394	2.182	3.638	4.59	1.763	0.429	0.077	0.081	0.122	0.054	0.093	0.05	0.044	0.022	0.025	0.033	0.041	0.071
P08069	Insulin-like growth factor 1 receptor OS=Homo sapiens GN=IGF1R PE=1 SV=1	0.852	1.522	2.176	2.291	1.541	0.213	0.432	0.522	0.231	0.994	0.111	1.612	0.977	1.956	2.288	2.356	1.672	0.32
P51149	Ras-related protein Rab-7a OS=Homo sapiens GN=RAB7A PE=1 SV=1	0.9	1.492	1.988	2.207	0.897	0.231	0.861	1.112	0.951	1.316	0.233	2.482	0.492	1.128	1.196	1.281	0.585	0.141
P05186	Alkaline phosphatase, tissue-nonspecific isozyme OS=Homo sapiens GN=ALPL PE=1 SV=4	0.112	0.115	0.326	0.336	0.196	0.051	1.212	1.418	0.806	2.464	0.42	5.272	0.843	1.355	1.766	2.34	1.757	0.412
P35609	Alpha-actinin-2 OS=Homo sapiens GN=ACTN2 PE=1 SV=1													4.507	1.181	1.046	1.21	1.101	2.633
O95819	Mitogen-activated protein kinase kinase kinase kinase 4 OS=Homo sapiens GN=MAP4K4 PE=1 SV=2	1.102	1.339	1.537	1.859	1.201	0.679	0.885	0.599	0.691	0.705	0.716	0.998	0.716	1.17	1.209	1.618	1.104	0.743
O95347	Structural maintenance of chromosomes protein 2 OS=Homo sapiens GN=SMC2 PE=1 SV=2	0.791	0.359	0.421	0.704	0.358	0.687	1.737	0.779	0.841	0.646	1.711	0.537	2.262	1.416	1.437	2.145	1.574	2.193
O94906	Pre-mRNA-processing factor 6 OS=Homo sapiens GN=PRPF6 PE=1 SV=1	1.131	0.441	0.468	0.714	0.867	1.705	1.002	1.069	1.961	0.515	1.769	0.34	1.411	1.017	1.096	2.095	1.32	1.102
P36957	Dihydrolipoyllysine-residue succinyltransferase component of 2-oxoglutarate dehydrogenase complex, mitochondrial OS=Homo sapiens GN=DLST PE=1 SV=4	0.279	3.419	2.741	0.197	1.635	0.206	0.61	1.85	1.952	1.598	0.608	0.2	0.613	1.185	1.15	0.382	5.062	0.783
P38159	RNA-binding motif protein, X chromosome OS=Homo sapiens GN=RBMX PE=1 SV=3	0.543	0.415	0.405	0.289	1.094	1.134	1.491	1.43	2.805	0.482	2.511	0.239	0.257	0.807	0.562	0.28	0.176	0.2
O00567	Nucleolar protein 56 OS=Homo sapiens GN=NOP56 PE=1 SV=4	1.925	0.629	0.459	1.188	1.29	2.682	0.997	1.043	1.589	0.41	1.286	0.302	0.318	0.506	0.497	0.507	0.323	0.322
P11310	Medium-chain specific acyl-CoA dehydrogenase, mitochondrial OS=Homo sapiens GN=ACADM PE=1 SV=1	0.224	3.074	2.02	0.147	1.868	0.082	0.284	3.51	3.118	2.063	0.195	0.191	0.248	1.596	1.467	0.386	0.835	0.178
P17844	Probable ATP-dependent RNA helicase DDX5 OS=Homo sapiens GN=DDX5 PE=1 SV=1	0.361	0.23	0.204	0.238	0.579	0.875	1.465	1.484	3.275	0.568	3.721	0.349	0.334	0.308	0.31	0.255	0.334	0.398
P08195	4F2 cell-surface antigen heavy chain OS=Homo sapiens GN=SLC3A2 PE=1 SV=3	0.641	1.297	1.894	1.857	1.497	0.108	0.889	1.139	0.318	1.943	0.13	3.211	0.763	1.637	1.73	1.656	0.724	0.283
Q9Y394	Dehydrogenase/reductase SDR family member 7 OS=Homo sapiens GN=DHRS7 PE=1 SV=1	1.156	1.394	1.855	3.026	0.428	0.198	1.272	1.016	0.318	1.157	0.253	2.334	0.576	0.957	1.197	1.425	0.24	0.096
Q86YS7	C2 domain-containing protein 5 OS=Homo sapiens GN=C2CD5 PE=1 SV=1	0.98	1.395	2.017	2.369	0.968	0.411	0.777	0.811	0.602	1.05	0.659	1.713	0.631	1.123	1.226	1.267	0.679	0.548
P05090	Apolipoprotein D OS=Homo sapiens GN=APOD PE=1 SV=1	1.761	4.512	3.137	1.804	5.911	0.823	0.158	0.233	0.301	0.128	0.081	0.102	0.079	0.083	0.047	0.046	0.078	0.034
P31930	Cytochrome b-c1 complex subunit 1, mitochondrial OS=Homo sapiens GN=UQCRC1 PE=1 SV=3	0.167	3.04	2.902	0.279	0.367	0.064	0.457	2.891	0.715	3.931	0.09	0.613	0.368	1.813	2.179	0.696	0.296	0.279
Q9BXJ9	N-alpha-acetyltransferase 15, NatA auxiliary subunit OS=Homo sapiens GN=NAA15 PE=1 SV=1	1.001	0.44	0.424	0.727	0.673	0.989	1.433	0.85	1.333	0.492	2.207	1.053	1.499	1.221	1.102	1.244	0.534	1.531
P35232	Prohibitin OS=Homo sapiens GN=PHB PE=1 SV=1	0.12	3.339	3.373	0.24	0.293	0.088	0.375	2.651	0.386	3.662	0.14	0.431	0.189	1.569	1.783	0.501	0.209	0.105
P30038	Delta-1-pyrroline-5-carboxylate dehydrogenase, mitochondrial OS=Homo sapiens GN=ALDH4A1 PE=1 SV=3	0.288	4.668	2.293	0.139	5.419	0.28	0.303	1.79	1.926	1.155	0.268	0.202	0.245	1.19	1.41	0.284	0.837	0.198
Q92520	Protein FAM3C OS=Homo sapiens GN=FAM3C PE=1 SV=1	1.48	1.721	2.583	4.849	0.36	0.205	0.415	0.361	0.114	0.565	0.113	1.143	0.379	0.577	0.707	1.086	0.253	0.088
Q8TC12	Retinol dehydrogenase 11 OS=Homo sapiens GN=RDH11 PE=1 SV=2	1.353	1.714	2.416	3.933	0.296	0.256	0.981	0.855	0.306	0.946	0.154	1.943	0.373	0.622	0.71	0.893	0.336	0.14
P17252	Protein kinase C alpha type OS=Homo sapiens GN=PRKCA PE=1 SV=4	0.96	2.3	2.607	1.924	3.673	0.554	0.315	0.291	0.294	0.372	0.364	0.67	0.62	1.405	1.276	1.504	1.775	0.527
O95302	Peptidyl-prolyl cis-trans isomerase FKBP9 OS=Homo sapiens GN=FKBP9 PE=1 SV=2	0.996	3.456	2.97	2.857	3.776	0.433	0.599	1.032	0.514	1.03	0.127	0.925	0.368	1.114	0.993	0.688	1.326	0.157
P16070	CD44 antigen OS=Homo sapiens GN=CD44 PE=1 SV=3	0.983	1.852	2.34	2.814	1.482	0.193	0.568	0.597	0.243	1.073	0.123	2.412	0.552	0.895	1.022	1.51	0.782	0.129
P29350	Tyrosine-protein phosphatase non-receptor type 6 OS=Homo sapiens GN=PTPN6 PE=1 SV=1	0.173	0.125	0.26	0.175	0.169	0.198	1.058	1.048	2.592	0.795	1.596	0.96	0.722	2.364	2.37	1.264	2.452	0.625
Q8IXB1	DnaJ homolog subfamily C member 10 OS=Homo sapiens GN=DNAJC10 PE=1 SV=2	0.923	2.243	2.877	2.587	1.761	0.302	0.769	1.024	0.905	0.957	0.328	0.758	0.567	1.284	1.424	0.955	0.525	0.311
P06744	Glucose-6-phosphate isomerase OS=Homo sapiens GN=GPI PE=1 SV=4	1.122	0.412	0.38	0.403	0.51	2.06	1.744	0.392	0.591	0.387	3.034	0.445	1.254	0.567	0.444	0.337	0.177	0.653
P50851	Lipopolysaccharide-responsive and beige-like anchor protein OS=Homo sapiens GN=LRBA PE=1 SV=4	1.02	0.675	0.573	0.846	0.691	1.252	1.303	1.02	1.001	0.485	1.582	0.622	0.996	0.973	1.1	1.272	0.814	0.957
P12821	Angiotensin-converting enzyme OS=Homo sapiens GN=ACE PE=1 SV=1	0.338	0.223	0.297	0.477	0.359	0.229	1.875	1.809	1.459	2.158	0.823	4.68	0.54	0.833	0.823	0.99	1.669	0.41
Q9UHB6	LIM domain and actin-binding protein 1 OS=Homo sapiens GN=LIMA1 PE=1 SV=1	0.801	1.593	2.832	2.422	1.258	0.328	0.774	1.222	1.547	1.45	0.87	1.355	0.688	0.826	1.122	0.956	0.749	0.992
P20339	Ras-related protein Rab-5A OS=Homo sapiens GN=RAB5A PE=1 SV=2	0.706	1.256	1.726	1.94	1.131	0.335	0.656	0.779	0.377	1.255	0.134	2.748	0.824	1.771	2.176	2.011	0.52	0.233
P30453	HLA class I histocompatibility antigen, A-34 alpha chain OS=Homo sapiens GN=HLA-A PE=1 SV=1							1.695	3.297	0.826	5.049	0.387	7.662
Q9HCH3	Copine-5 OS=Homo sapiens GN=CPNE5 PE=1 SV=2	2.084	3.109	2.661	2.679	14.303	1.064							0.243	0.083	0.081	0.098	0.221	0.242
O76021	Ribosomal L1 domain-containing protein 1 OS=Homo sapiens GN=RSL1D1 PE=1 SV=3	2.392	0.28	0.192	0.297	0.753	3.149	1.086	0.725	1.221	0.245	2.216	0.157	0.658	0.436	0.416	0.714	0.404	0.856
P23526	Adenosylhomocysteinase OS=Homo sapiens GN=AHCY PE=1 SV=4	2.266	0.333	0.36	0.399	0.342	0.563	4.452	0.38	0.321	0.418	1.656	0.545	3.477	0.963	0.855	0.752	1.313	1
Q92614	Unconventional myosin-XVIIIa OS=Homo sapiens GN=MYO18A PE=1 SV=3	0.446	0.488	0.696	0.47	0.707	0.573	0.855	0.955	1.776	0.811	0.742	0.642	1.203	1.834	1.745	1.237	2.011	1.2
O43615	Mitochondrial import inner membrane translocase subunit TIM44 OS=Homo sapiens GN=TIMM44 PE=1 SV=2	0.449	4.028	1.902	0.314	3.223	0.275	0.255	2.587	3.573	2.41	0.152	0.325	0.349	1.614	1.344	0.508	0.772	0.152
Q9P2R3	Rabankyrin-5 OS=Homo sapiens GN=ANKFY1 PE=1 SV=2	0.589	0.613	0.82	0.833	0.493	0.422	1.17	1.343	1.017	1.555	0.825	2.214	0.943	1.634	1.531	1.769	0.414	0.659
O60271	C-Jun-amino-terminal kinase-interacting protein 4 OS=Homo sapiens GN=SPAG9 PE=1 SV=4	0.804	1.785	1.981	1.647	1.486	0.553	0.735	0.889	1.354	1.007	0.855	1.161	0.688	1.121	1.25	1.142	2.356	0.666
P04003	C4b-binding protein alpha chain OS=Homo sapiens GN=C4BPA PE=1 SV=2	0.547	0.131	0.131	0.181	0.191	0.631	1.596	1.648	1.32	0.817	1.249	0.407	1.739	0.632	0.659	0.962	0.627	2.339
Q9NW13	RNA-binding protein 28 OS=Homo sapiens GN=RBM28 PE=1 SV=3	3.479	0.306	0.264	0.446	0.751	4.093	0.677	0.711	1.261	0.32	1.144	0.19	0.63	0.37	0.397	0.673	0.387	0.961
P36955	Pigment epithelium-derived factor OS=Homo sapiens GN=SERPINF1 PE=1 SV=4	0.751	0.226	0.274	0.274	0.383	0.555	1.622	1.203	1.905	0.637	1.207	0.793	2.279	1.3	1.405	1.098	1.371	2.682
P02647	Apolipoprotein A-I OS=Homo sapiens GN=APOA1 PE=1 SV=1	1.528	0.639	0.707	0.799	1.052	0.82	1.657	0.601	0.573	0.611	1.217	0.863	2.364	1.747	1.488	1.547	0.517	1.148
O94808	Glutamine--fructose-6-phosphate aminotransferase [isomerizing] 2 OS=Homo sapiens GN=GFPT2 PE=1 SV=3	0.378	0.343	0.338	0.313	0.426	0.596	0.562	0.572	0.497	0.583	0.544	0.799	2.603	2.454	2.237	2.908	1.493	3.088
P07384	Calpain-1 catalytic subunit OS=Homo sapiens GN=CAPN1 PE=1 SV=1	0.862	0.385	0.473	0.55	0.639	0.497	2.235	0.966	1.376	1.139	1.681	1.294	1.812	1.322	1.163	0.95	1.118	1.403
P31040	Succinate dehydrogenase [ubiquinone] flavoprotein subunit, mitochondrial OS=Homo sapiens GN=SDHA PE=1 SV=2	0.242	2.035	2.087	0.292	0.424	0.131	0.792	1.833	0.991	2.378	0.424	0.702	0.438	2.227	2.611	0.817	1.528	0.246
Q08257	Quinone oxidoreductase OS=Homo sapiens GN=CRYZ PE=1 SV=1	0.717	2.958	1.15	0.328	4.324	0.761	0.569	0.981	1.278	0.539	0.724	0.23	0.621	1.735	1.331	0.356	5.465	0.746
Q08J23	tRNA (cytosine(34)-C(5))-methyltransferase OS=Homo sapiens GN=NSUN2 PE=1 SV=2	0.675	0.232	0.19	0.253	0.358	0.836	2.351	1.144	2.303	0.476	3.333	0.402	0.5	0.425	0.536	0.693	0.524	0.571
O95714	E3 ubiquitin-protein ligase HERC2 OS=Homo sapiens GN=HERC2 PE=1 SV=2	1.479	0.709	0.717	1.076	0.877	1.432	1.291	0.731	1.12	0.558	1.545	0.688	1.969	1.473	1.337	2.665	5.368	1.825
P21980	Protein-glutamine gamma-glutamyltransferase 2 OS=Homo sapiens GN=TGM2 PE=1 SV=2	0.823	0.297	0.389	0.38	0.32	0.951	0.537	0.255	0.316	0.253	0.466	0.29	3.168	1.952	1.798	2.028	1.489	3.212
Q9NUT2	ATP-binding cassette sub-family B member 8, mitochondrial OS=Homo sapiens GN=ABCB8 PE=1 SV=3	0.434	2.768	2.833	0.615	0.612	0.353	0.594	3.029	0.635	4.26	0.264	0.909	1.287	0.958	0.978	0.66	0.574	0.446
P27105	Erythrocyte band 7 integral membrane protein OS=Homo sapiens GN=STOM PE=1 SV=3	0.438	0.716	1.042	1.156	0.69	0.132	0.591	0.838	0.556	1.383	0.148	2.158	1.141	2.479	2.808	2.831	1.883	0.306
Q460N5	Poly [ADP-ribose] polymerase 14 OS=Homo sapiens GN=PARP14 PE=1 SV=3	0.512	0.506	0.657	0.704	0.448	0.461	1.249	1.263	1.809	1.173	1.805	1.282	1.263	1.574	1.745	2.128	0.645	1.194
P01860	Immunoglobulin heavy constant gamma 3 OS=Homo sapiens GN=IGHG3 PE=1 SV=2	1.238	0.337	0.387	0.449	0.509	1.274	1.593	0.466	0.545	0.37	1.713	0.655	2.537	0.782	0.79	0.917	2.322	3.897
O14818	Proteasome subunit alpha type-7 OS=Homo sapiens GN=PSMA7 PE=1 SV=1	1.141	0.109	0.093	0.092	0.19	2.306	1.663	0.166	0.228	0.119	3.028	0.117	1.764	0.225	0.18	0.152	0.254	3.908
Q9H3G5	Probable serine carboxypeptidase CPVL OS=Homo sapiens GN=CPVL PE=1 SV=2	0.322	1.298	0.765	0.305	2.978	0.3	1.556	2.769	5.869	1.444	1.442	0.666	0.231	0.279	0.267	0.246	0.342	0.1
Q14974	Importin subunit beta-1 OS=Homo sapiens GN=KPNB1 PE=1 SV=2	1.524	0.928	0.89	1.337	1.06	1.086	1.277	0.508	0.427	0.508	0.849	0.814	2.061	1.572	1.395	1.496	1.225	1.098
P61160	Actin-related protein 2 OS=Homo sapiens GN=ACTR2 PE=1 SV=1	1.55	0.525	0.575	0.469	0.78	1.696	1.712	0.324	0.295	0.355	1.823	0.41	1.648	0.838	0.725	0.722	0.761	2.631
Q15477	Helicase SKI2W OS=Homo sapiens GN=SKIV2L PE=1 SV=3	0.899	0.828	0.83	0.907	0.8	1.229	1.26	1.18	2.493	0.658	2.309	0.481	1.304	0.976	0.939	1.236	0.655	1.122
P10316	HLA class I histocompatibility antigen, A-69 alpha chain OS=Homo sapiens GN=HLA-A PE=1 SV=2
Q8IZ83	Aldehyde dehydrogenase family 16 member A1 OS=Homo sapiens GN=ALDH16A1 PE=1 SV=2	1.601	0.09	0.145	0.507	0.272	1.973	2.375	0.205	0.166	0.207	2.18	0.387	2.766	0.377	0.336	0.59	0.547	3.977
O00541	Pescadillo homolog OS=Homo sapiens GN=PES1 PE=1 SV=1	2.329	0.279	0.183	0.367	0.77	3.243	1.388	0.649	1.108	0.259	2.42	0.232	0.353	0.21	0.22	0.299	0.173	0.629
Q9UNF1	Melanoma-associated antigen D2 OS=Homo sapiens GN=MAGED2 PE=1 SV=2	1.471	0.563	0.587	1.043	1.139	2.657	0.939	0.649	1.568	0.312	2.189	0.327	0.671	0.646	0.792	0.991	0.621	0.625
P22570	NADPH:adrenodoxin oxidoreductase, mitochondrial OS=Homo sapiens GN=FDXR PE=1 SV=3	0.157	2.15	0.865	0.105	1.858	0.138	0.383	4.392	4.911	2.53	0.434	0.281	0.187	0.561	0.58	0.283	0.415	0.213
O95479	GDH/6PGL endoplasmic bifunctional protein OS=Homo sapiens GN=H6PD PE=1 SV=2	0.733	1.469	1.198	1.572	2.429	0.488	1.216	1.493	1.363	1.379	0.708	1.334	0.649	1.104	1.121	0.917	1.747	0.655
Q9Y2X3	Nucleolar protein 58 OS=Homo sapiens GN=NOP58 PE=1 SV=1	2.13	0.541	0.306	0.863	1.205	2.939	0.912	1.017	1.548	0.434	1.24	0.268	0.263	0.552	0.531	0.317	0.181	0.25
Q14344	Guanine nucleotide-binding protein subunit alpha-13 OS=Homo sapiens GN=GNA13 PE=1 SV=2	0.64	1.268	1.826	2.04	0.963	0.097	0.813	1.159	0.474	1.863	0.165	3.486	0.573	1.217	1.369	1.35	0.521	0.153
Q9ULA0	Aspartyl aminopeptidase OS=Homo sapiens GN=DNPEP PE=1 SV=1	1.36	0.144	0.156	0.241	0.321	2.178	1.67	0.195	0.204	0.15	2.54	0.344	1.595	0.177	0.175	0.206	0.175	3.604
P15586	N-acetylglucosamine-6-sulfatase OS=Homo sapiens GN=GNS PE=1 SV=3	0.628	4.07	2.37	1.054	9.221	0.562	0.371	1.037	1.738	0.65	0.278	0.373	0.079	0.139	0.12	0.139	0.26	0.037
Q5T9A4	ATPase family AAA domain-containing protein 3B OS=Homo sapiens GN=ATAD3B PE=1 SV=1	0.176	3.386	3.636	0.271	0.162	0.2							1.353	2.395	2.858	1.089	1.598	1.811
Q04917	14-3-3 protein eta OS=Homo sapiens GN=YWHAH PE=1 SV=4	0.514	1.209	1.339	1.426	1.195	0.237	0.808	0.812	0.509	1.095	0.35	1.933	1.015	2.359	1.999	1.827	2.376	0.55
Q8TDD1	ATP-dependent RNA helicase DDX54 OS=Homo sapiens GN=DDX54 PE=1 SV=2	1.643	0.588	0.503	0.691	0.737	2.089	1.28	0.913	1.969	0.426	2.166	0.275	0.523	0.394	0.38	0.388	0.566	0.511
Q5SSJ5	Heterochromatin protein 1-binding protein 3 OS=Homo sapiens GN=HP1BP3 PE=1 SV=1	1.377	0.203	0.188	0.344	0.455	1.637	1.639	1.267	2.562	0.539	3.02	0.25	0.125	0.159	0.164	0.153	0.066	0.135
Q9UKN8	General transcription factor 3C polypeptide 4 OS=Homo sapiens GN=GTF3C4 PE=1 SV=2	1.76	0.218	0.169	0.399	0.5	2.556	1.418	0.639	1.05	0.31	2.107	0.301	1.492	0.639	0.634	1.112	0.339	1.911
Q9BZH6	WD repeat-containing protein 11 OS=Homo sapiens GN=WDR11 PE=1 SV=1	1.629	0.483	0.502	0.81	0.787	1.839	1.747	0.565	0.744	0.38	1.848	0.52	1.454	0.672	0.701	0.864	0.818	2.211
Q9Y3B7	39S ribosomal protein L11, mitochondrial OS=Homo sapiens GN=MRPL11 PE=1 SV=1	0.16	3.4	2.209	0.171	4.38	0.203	0.306	2.517	3.231	2.014	0.392	0.19	0.124	0.782	0.879	0.229	0.894	0.077
Q9NY65	Tubulin alpha-8 chain OS=Homo sapiens GN=TUBA8 PE=1 SV=1	1.821	1.735	1.754	2.357	1.096	1.912
P08754	Guanine nucleotide-binding protein G(k) subunit alpha OS=Homo sapiens GN=GNAI3 PE=1 SV=3	0.494	1.055	1.67	1.592	1.348	0.073	0.726	1.171	0.44	1.988	0.138	3.275	0.745	2.018	2.23	2.194	0.766	0.202
P22626	Heterogeneous nuclear ribonucleoproteins A2/B1 OS=Homo sapiens GN=HNRNPA2B1 PE=1 SV=2	1.343	0.711	0.796	0.683	0.766	0.739	0.826	1.028	2.504	0.541	1.418	0.325	0.476	1.039	1.225	0.954	0.938	0.369
Q8NCN5	Pyruvate dehydrogenase phosphatase regulatory subunit, mitochondrial OS=Homo sapiens GN=PDPR PE=1 SV=2	0.407	3.84	2.117	0.323	1.422	0.315	0.674	2.03	2.39	1.229	0.646	0.279	0.662	0.983	0.879	0.811	0.695	0.882
Q14C86	GTPase-activating protein and VPS9 domain-containing protein 1 OS=Homo sapiens GN=GAPVD1 PE=1 SV=2	0.695	0.301	0.251	0.52	0.34	0.7	2.054	0.906	1.09	0.749	2.447	0.803	1.454	1.293	1.1	1.084	0.958	1.54
Q15008	26S proteasome non-ATPase regulatory subunit 6 OS=Homo sapiens GN=PSMD6 PE=1 SV=1	1.808	0.291	0.274	0.787	0.395	1.441	1.43	0.228	0.207	0.161	1.548	0.313	2.121	0.55	0.437	0.753	0.437	2.541
P52907	F-actin-capping protein subunit alpha-1 OS=Homo sapiens GN=CAPZA1 PE=1 SV=3	0.667	0.729	0.895	0.734	0.607	0.313	1.306	0.997	0.628	1.299	0.696	1.7	1.62	2.246	2.183	1.683	1.464	0.893
O95865	N(G),N(G)-dimethylarginine dimethylaminohydrolase 2 OS=Homo sapiens GN=DDAH2 PE=1 SV=1	0.623	0.897	1.127	1.37	0.736	0.264	0.988	1.182	0.611	1.786	0.214	4.03	0.952	1.609	1.72	2.087	0.917	0.168
Q9UKV8	Protein argonaute-2 OS=Homo sapiens GN=AGO2 PE=1 SV=3	1.917	0.432	0.398	0.329	1.064	2.254	1.262	0.582	0.832	0.42	1.79	0.36	1.876	0.707	0.684	0.734	0.947	2.608
Q6YN16	Hydroxysteroid dehydrogenase-like protein 2 OS=Homo sapiens GN=HSDL2 PE=1 SV=1	0.3	2.333	1.045	0.21	2.623	0.074	0.38	3.638	3.97	1.834	0.275	0.317	0.231	1.519	1.233	0.411	2.001	0.145
Q06830	Peroxiredoxin-1 OS=Homo sapiens GN=PRDX1 PE=1 SV=1	0.635	0.978	1.1	0.949	0.731	0.386	1.453	1.321	1.164	1.363	0.967	1.451	0.955	1.44	1.381	1.013	0.757	0.641
P14598	Neutrophil cytosol factor 1 OS=Homo sapiens GN=NCF1 PE=1 SV=3	0.127	0.09	0.105	0.095	0.154	0.194	0.561	0.736	1.86	0.552	0.966	0.515	0.547	3.277	2.956	1.125	2.018	0.478
O15118	Niemann-Pick C1 protein OS=Homo sapiens GN=NPC1 PE=1 SV=2	1.171	3.754	4.962	3.217	5.299	0.288	0.268	0.756	0.406	1.314	0.084	0.85	0.112	0.236	0.293	0.262	0.073	0.056
P13807	Glycogen [starch] synthase, muscle OS=Homo sapiens GN=GYS1 PE=1 SV=2	2.063	0.698	0.226	0.397	1.166	3.122	1.036	0.466	0.523	0.142	1.062	0.175	0.668	0.945	0.58	0.881	1.349	0.735
O75054	Immunoglobulin superfamily member 3 OS=Homo sapiens GN=IGSF3 PE=2 SV=3	1.356	1.754	2.104	2.902	2.101	0.507	0.927	0.841	0.566	1.255	0.485	2.536	0.547	0.516	0.402	0.64	0.644	0.438
Q86YQ8	Copine-8 OS=Homo sapiens GN=CPNE8 PE=1 SV=2	1.206	1.528	1.615	1.321	6.87	0.671	0.885	0.901	1.314	0.989	1.069	1.441	0.356	0.77	0.572	0.311	0.441	0.318
Q15738	Sterol-4-alpha-carboxylate 3-dehydrogenase, decarboxylating OS=Homo sapiens GN=NSDHL PE=1 SV=2	1.072	1.52	2.25	3.29	0.355	0.195	1.063	0.949	0.348	1.086	0.177	1.905	0.538	1.117	1.189	1.255	0.267	0.31
P07948	Tyrosine-protein kinase Lyn OS=Homo sapiens GN=LYN PE=1 SV=3	0.225	0.227	0.481	0.447	0.188	0.143	0.921	1.077	0.643	1.647	0.322	3.086	1.038	2.439	2.81	2.412	1.849	0.422
O95870	Protein ABHD16A OS=Homo sapiens GN=ABHD16A PE=1 SV=3	1.015	2.355	2.819	2.548	0.828	0.324	0.682	0.827	0.362	0.854	0.427	0.94	0.804	1.384	1.518	1.529	0.491	0.579
P12931	Proto-oncogene tyrosine-protein kinase Src OS=Homo sapiens GN=SRC PE=1 SV=3	0.643	0.743	1.219	1.782	0.802	0.25	1.158	0.987	0.879	1.311	0.75	2.758	1.193	1.777	1.943	2.583	2.264	0.574
Q99747	Gamma-soluble NSF attachment protein OS=Homo sapiens GN=NAPG PE=1 SV=1	1.012	1.226	1.521	3.181	1.285	0.309	0.783	0.931	0.794	1.491	0.248	3.241	0.515	0.838	0.993	1.318	0.739	0.223
O75390	Citrate synthase, mitochondrial OS=Homo sapiens GN=CS PE=1 SV=2	0.108	3.584	1.048	0.113	8.323	0.109	0.245	2.571	2.981	1.109	0.186	0.136	0.146	1.27	0.912	0.216	5.463	0.116
O75122	CLIP-associating protein 2 OS=Homo sapiens GN=CLASP2 PE=1 SV=2	0.667	0.562	0.631	0.862	0.615	0.691	1.15	1.132	2.662	0.777	2.535	0.621	0.448	1.353	1.406	1.051	1.408	0.287
P63092	Guanine nucleotide-binding protein G(s) subunit alpha isoforms short OS=Homo sapiens GN=GNAS PE=1 SV=1	0.755	1.363	1.923	2.229	1.687	0.193	0.629	0.779	0.369	1.316	0.223	2.487	0.889	1.839	1.995	1.888	0.854	0.324
P49006	MARCKS-related protein OS=Homo sapiens GN=MARCKSL1 PE=1 SV=2	0.847	1.481	2.136	3.721	2.105	0.089	0.26	0.262	0.226	0.43	0.08	1.132	1.169	1.712	2.194	2.842	2.55	0.229
Q10472	Polypeptide N-acetylgalactosaminyltransferase 1 OS=Homo sapiens GN=GALNT1 PE=1 SV=1	1.455	0.749	1.084	4.76	0.332	0.287	0.901	0.581	0.149	0.977	0.099	3.655	1.028	0.995	1.216	2.931	0.274	0.254
P43121	Cell surface glycoprotein MUC18 OS=Homo sapiens GN=MCAM PE=1 SV=2	0.242	0.268	0.423	0.527	0.415	0.081	1.248	1.351	0.557	2.056	0.396	3.862	1.252	2.121	2.316	2.499	2.27	0.374
P00387	NADH-cytochrome b5 reductase 3 OS=Homo sapiens GN=CYB5R3 PE=1 SV=3	0.864	1.849	2.479	2.455	0.672	0.218	1.339	1.824	0.444	2.042	0.267	2.597	0.391	0.73	0.84	0.703	0.103	0.133
P54764	Ephrin type-A receptor 4 OS=Homo sapiens GN=EPHA4 PE=1 SV=1	1.137	1.882	2.4	3.358	1.963	0.259	1.043	0.994	0.538	1.595	0.317	3.013	0.412	0.614	0.763	1.011	1.008	0.357
P07585	Decorin OS=Homo sapiens GN=DCN PE=1 SV=1	0.421	0.113	0.119	0.142	0.154	0.315	1.76	2.553	4.058	1.108	1.904	0.823	0.909	0.495	0.528	0.539	0.73	1.046
O60506	Heterogeneous nuclear ribonucleoprotein Q OS=Homo sapiens GN=SYNCRIP PE=1 SV=2	0.905	0.483	0.362	0.289	1.027	1.378	1.326	0.928	2.16	0.509	2.66	0.299	0.541	1.268	0.994	0.686	1.134	0.489
Q9NUQ9	Protein FAM49B OS=Homo sapiens GN=FAM49B PE=1 SV=1	0.572	0.645	0.754	0.812	0.613	0.331	0.804	0.867	0.641	1.012	0.53	1.857	1.362	2.972	2.562	2.49	1.758	0.677
Q8IUR7	Armadillo repeat-containing protein 8 OS=Homo sapiens GN=ARMC8 PE=1 SV=2	1.382	0.207	0.224	0.759	0.452	2.108	1.516	0.277	0.341	0.214	2.425	0.338	1.595	0.409	0.417	0.935	0.408	3.091
Q10471	Polypeptide N-acetylgalactosaminyltransferase 2 OS=Homo sapiens GN=GALNT2 PE=1 SV=1	1.105	0.642	0.931	3.359	0.209	0.09	0.976	0.579	0.252	0.843	0.193	3.286	1.289	1.286	1.513	3.682	0.437	0.278
P13804	Electron transfer flavoprotein subunit alpha, mitochondrial OS=Homo sapiens GN=ETFA PE=1 SV=1	0.326	4.054	2.144	0.155	3.116	0.108	0.254	2.474	3.582	2.354	0.167	0.218	0.085	1.263	1.418	0.382	2.232	0.081
Q96RW7	Hemicentin-1 OS=Homo sapiens GN=HMCN1 PE=1 SV=2	1.568	0.82	1.046	0.999	1.077	1.675	0.635	0.585	0.691	0.555	0.753	0.465	1.511	1.239	1.347	1.694	1.447	1.785
P43490	Nicotinamide phosphoribosyltransferase OS=Homo sapiens GN=NAMPT PE=1 SV=1	0.713	0.815	0.777	0.846	0.642	0.724	1.321	1.002	1.304	0.716	1.474	0.853	1.344	1.943	1.839	1.462	1.548	1.272
P30479	HLA class I histocompatibility antigen, B-41 alpha chain OS=Homo sapiens GN=HLA-B PE=1 SV=1	2.125	1.727	4.586	4.725	1.533	0.995
Q9P253	Vacuolar protein sorting-associated protein 18 homolog OS=Homo sapiens GN=VPS18 PE=1 SV=2	1.511	0.53	0.555	1.109	0.689	1.03	1.626	1.015	0.801	0.823	1.273	1.225	1.734	1.422	1.391	1.539	1.307	1.419
Q02978	Mitochondrial 2-oxoglutarate/malate carrier protein OS=Homo sapiens GN=SLC25A11 PE=1 SV=3	0.229	2.716	2.8	0.296	0.194	0.235	0.52	2.828	0.628	4.065	0.28	0.515	0.194	1.327	1.594	0.467	0.153	0.108
Q86UP2	Kinectin OS=Homo sapiens GN=KTN1 PE=1 SV=1	0.778	1.302	1.3	0.953	1.734	0.807	0.924	1.153	1.161	1.17	1.006	0.576	0.902	2.161	2.15	1.383	3.824	0.761
O15439	Multidrug resistance-associated protein 4 OS=Homo sapiens GN=ABCC4 PE=1 SV=3	0.58	1.383	1.967	1.544	1.856	0.253	0.892	0.675	0.506	0.75	0.802	1.372	0.877	1.836	1.807	1.833	0.89	0.516
P67936	Tropomyosin alpha-4 chain OS=Homo sapiens GN=TPM4 PE=1 SV=3	0.571	1.089	1.189	0.814	1.622	0.499	0.562	1.232	0.767	1.643	0.234	1.667	1.087	1.926	1.601	1.235	3.242	1.092
Q13308	Inactive tyrosine-protein kinase 7 OS=Homo sapiens GN=PTK7 PE=1 SV=2	0.511	0.321	0.438	0.923	0.504	0.295	0.768	0.637	0.451	0.935	0.367	2.605	1.89	2.414	2.717	3.54	3.113	0.915
P68104	Elongation factor 1-alpha 1 OS=Homo sapiens GN=EEF1A1 PE=1 SV=1	0.467	0.695	0.764	0.732	0.321	0.401	0.912	1.065	2.197	0.635	1.459	0.681	1.161	1.75	1.797	1.984	1.327	1.081
Q86TX2	Acyl-coenzyme A thioesterase 1 OS=Homo sapiens GN=ACOT1 PE=1 SV=1	0.129	5.276	1.583	0.24	3.162	0.176	0.292	3.127	3.195	1.328	0.209	0.248	0.228	0.698	0.391	0.224	0.613	0.287
Q6NVY1	3-hydroxyisobutyryl-CoA hydrolase, mitochondrial OS=Homo sapiens GN=HIBCH PE=1 SV=2	0.322	4.825	1.541	0.163	12.394	0.134	0.356	1.67	2.73	0.716	0.342	0.191	0.089	0.923	0.505	0.193	1.939	0.072
O75439	Mitochondrial-processing peptidase subunit beta OS=Homo sapiens GN=PMPCB PE=1 SV=2	0.222	3.453	1.493	0.18	1.34	0.126	0.258	4.548	3.699	2.786	0.119	0.217	0.222	1.738	1.326	0.365	0.556	0.153
Q9UBS4	DnaJ homolog subfamily B member 11 OS=Homo sapiens GN=DNAJB11 PE=1 SV=1	0.857	1.876	2.513	2.55	1.302	0.406	0.702	1.16	0.485	1.207	0.137	1.162	0.631	1.889	1.957	1.52	0.952	0.204
P08648	Integrin alpha-5 OS=Homo sapiens GN=ITGA5 PE=1 SV=2	0.585	0.855	1.314	1.829	1.203	0.116	1.04	0.937	0.481	1.601	0.422	3.416	0.855	1.483	1.747	2.09	2.096	0.271
Q92888	Rho guanine nucleotide exchange factor 1 OS=Homo sapiens GN=ARHGEF1 PE=1 SV=2	0.549	0.887	1.084	1.223	0.718	0.362	0.926	0.85	0.62	1.122	0.598	1.972	1.012	2.482	2.487	1.851	2.713	0.607
P27338	Amine oxidase [flavin-containing] B OS=Homo sapiens GN=MAOB PE=1 SV=3	0.314	2.03	1.905	0.355	0.841	0.173	1.244	2.966	0.575	3.361	0.336	1.962	0.838	1.173	1.165	1.545	0.531	1.002
Q08AM6	Protein VAC14 homolog OS=Homo sapiens GN=VAC14 PE=1 SV=1	1.291	0.633	0.557	1.222	0.738	1.327	1.805	0.956	0.941	0.958	1.607	1.528	1.151	0.864	0.911	1.258	0.531	1.125
Q9NTJ3	Structural maintenance of chromosomes protein 4 OS=Homo sapiens GN=SMC4 PE=1 SV=2	0.682	0.937	0.645	0.149	1.856	0.192	1.731	0.836	0.876	0.8	1.423	0.655	2.44	1.347	1.364	2.091	1.463	2.312
Q5SYE7	NHS-like protein 1 OS=Homo sapiens GN=NHSL1 PE=1 SV=2	1.293	1.332	2.102	3.56	1.241	0.784
P30153	Serine/threonine-protein phosphatase 2A 65 kDa regulatory subunit A alpha isoform OS=Homo sapiens GN=PPP2R1A PE=1 SV=4	1.341	1.112	1.288	1.626	0.922	0.656	1.011	0.637	0.489	0.944	0.604	1.42	1.924	1.746	1.679	1.63	1.25	0.877
Q93100	Phosphorylase b kinase regulatory subunit beta OS=Homo sapiens GN=PHKB PE=1 SV=3	1.997	0.309	0.295	0.739	0.45	3.145	1.21	0.394	0.615	0.274	1.607	0.291	1.151	0.837	0.816	0.966	1.138	1.608
O60658	High affinity cAMP-specific and IBMX-insensitive 3',5'-cyclic phosphodiesterase 8A OS=Homo sapiens GN=PDE8A PE=1 SV=2	1.363	2.262	3.26	4.046	2.291	0.38	0.388	0.364	0.434	0.496	0.376	0.892
Q6P4E1	Protein CASC4 OS=Homo sapiens GN=CASC4 PE=1 SV=1	1.23	1.588	2.315	4.388	0.391	0.166	0.699	0.661	0.189	0.988	0.126	2.218	0.793	0.955	1.245	1.926	0.437	0.129
Q9UQ90	Paraplegin OS=Homo sapiens GN=SPG7 PE=1 SV=2	0.424	3.173	2.818	0.278	0.218	0.287	0.35	2.664	0.789	3.492	0.32	0.428	0.449	1.552	1.684	0.65	0.339	0.265
P62879	Guanine nucleotide-binding protein G(I)/G(S)/G(T) subunit beta-2 OS=Homo sapiens GN=GNB2 PE=1 SV=3	0.882	1.809	2.784	2.686	2.076	0.241	0.611	0.749	0.211	1.498	0.142	2.768	0.826	1.364	1.52	1.456	1.267	0.556
Q9Y5J1	U3 small nucleolar RNA-associated protein 18 homolog OS=Homo sapiens GN=UTP18 PE=1 SV=3	3.274	0.324	0.221	0.254	0.719	3.684	1.142	0.863	1.647	0.478	1.578	0.329	0.269	0.35	0.394	0.321	0.171	0.308
P54619	5'-AMP-activated protein kinase subunit gamma-1 OS=Homo sapiens GN=PRKAG1 PE=1 SV=1	1.069	0.795	1.08	1.397	0.806	1.363	1.153	0.693	1.278	0.43	1.53	0.803	0.715	0.935	1.027	1.081	0.228	0.52
P31937	3-hydroxyisobutyrate dehydrogenase, mitochondrial OS=Homo sapiens GN=HIBADH PE=1 SV=2	0.209	6.524	2.041	0.229	7.304	0.159	0.205	1.938	2.087	0.821	0.115	0.126	0.092	0.612	0.315	0.108	0.976	0.04
P55011	Solute carrier family 12 member 2 OS=Homo sapiens GN=SLC12A2 PE=1 SV=1	0.888	1.364	2.502	2.374	1.351	0.613	0.606	0.703	0.462	1.031	0.435	1.749	0.787	1.335	1.495	1.888	1.039	0.639
P56199	Integrin alpha-1 OS=Homo sapiens GN=ITGA1 PE=1 SV=2	0.836	1.236	2.03	2.366	1.713	0.291	0.787	0.951	0.569	1.63	0.458	1.971	0.753	1.195	1.454	1.691	2.03	0.369
P01834	Immunoglobulin kappa constant OS=Homo sapiens GN=IGKC PE=1 SV=2	0.614	0.064	0.076	0.097	0.132	0.745	1.27	0.186	0.294	0.111	2.07	0.186	3.536	0.732	0.755	0.651	2.462	6.491
P31946	14-3-3 protein beta/alpha OS=Homo sapiens GN=YWHAB PE=1 SV=3	0.467	0.821	1.02	1.013	1.003	0.138	0.788	1.017	0.585	1.283	0.405	2.215	1.243	2.412	2.093	1.934	1.853	0.685
Q9NSD9	Phenylalanine--tRNA ligase beta subunit OS=Homo sapiens GN=FARSB PE=1 SV=3	2.465	1.176	0.702	1.213	1.134	2.48	0.493	0.607	0.96	0.413	0.754	0.308	0.86	1.354	1.218	0.96	2.059	0.693
Q14980	Nuclear mitotic apparatus protein 1 OS=Homo sapiens GN=NUMA1 PE=1 SV=2	0.927	0.77	0.756	0.399	2.377	0.975	1.058	1.174	2.384	1.023	2.404	0.666	1.015	1.413	1.647	0.884	2.417	0.796
Q6DD88	Atlastin-3 OS=Homo sapiens GN=ATL3 PE=1 SV=1	1.344	1.613	2.171	2.899	0.341	0.382	1.236	0.955	0.474	0.995	0.407	2.121	0.793	0.94	1.108	0.958	0.186	0.357
Q9NP58	ATP-binding cassette sub-family B member 6, mitochondrial OS=Homo sapiens GN=ABCB6 PE=1 SV=1	0.322	0.979	1.354	0.849	1.605	0.174	0.943	2.028	0.975	3.754	0.324	3.119	0.767	0.961	1.221	1.318	1.177	0.637
P49590	Probable histidine--tRNA ligase, mitochondrial OS=Homo sapiens GN=HARS2 PE=1 SV=1	0.373	4.123	1.939	0.207	4.83	0.285	0.668	2.411	3.481	1.6	0.744	0.185	0.165	0.888	0.732	0.182	1.25	0.17
P61006	Ras-related protein Rab-8A OS=Homo sapiens GN=RAB8A PE=1 SV=1	0.597	1.289	1.712	1.782	0.643	0.147	0.817	0.838	0.528	1.235	0.335	2.54	0.834	1.878	2.135	1.976	0.959	0.423
Q9BW92	Threonine--tRNA ligase, mitochondrial OS=Homo sapiens GN=TARS2 PE=1 SV=1	0.414	3.745	2.083	0.187	2.501	0.29	0.456	3.246	2.66	2.469	0.386	0.241	0.413	0.809	0.738	0.247	1.065	0.509
Q2NL82	Pre-rRNA-processing protein TSR1 homolog OS=Homo sapiens GN=TSR1 PE=1 SV=1	1.667	0.183	0.196	0.351	0.443	2.391	1.815	0.935	1.756	0.419	3.375	0.304	0.291	0.286	0.296	0.363	0.253	0.277
Q9GZR7	ATP-dependent RNA helicase DDX24 OS=Homo sapiens GN=DDX24 PE=1 SV=1	1.265	0.39	0.404	0.501	0.902	2.351	1.482	0.854	1.634	0.288	2.288	0.283	0.593	0.488	0.568	0.746	0.504	0.491
P32189	Glycerol kinase OS=Homo sapiens GN=GK PE=1 SV=3	0.255	2.891	2.624	0.315	0.869	0.173	0.63	3.462	0.777	5.042	0.472	1.003	0.206	0.755	0.843	0.328	0.426	0.265
Q8NBS9	Thioredoxin domain-containing protein 5 OS=Homo sapiens GN=TXNDC5 PE=1 SV=2	0.675	1.771	1.523	1.624	2.001	0.251	0.503	0.967	0.53	0.721	0.169	0.644	0.712	3.223	2.613	1.291	1.355	0.274
P46977	Dolichyl-diphosphooligosaccharide--protein glycosyltransferase subunit STT3A OS=Homo sapiens GN=STT3A PE=1 SV=2	0.743	1.564	2.357	2.282	0.169	0.141	0.748	1.102	0.291	0.971	0.081	0.863	0.731	2.162	2.574	1.513	0.197	0.159
P28070	Proteasome subunit beta type-4 OS=Homo sapiens GN=PSMB4 PE=1 SV=4	1.245	0.09	0.096	0.09	0.17	2.106	1.879	0.113	0.129	0.123	3.285	0.244	1.889	0.176	0.151	0.18	0.412	3.656
Q96CM8	Acyl-CoA synthetase family member 2, mitochondrial OS=Homo sapiens GN=ACSF2 PE=1 SV=2	0.548	3.719	2.241	0.234	2.145	0.209	0.533	2.66	2.268	2.206	0.558	0.401	0.148	1.25	1.399	0.252	0.918	0.112
P61247	40S ribosomal protein S3a OS=Homo sapiens GN=RPS3A PE=1 SV=2	1.403	0.182	0.151	0.26	0.392	1.937	1.347	1.025	2.939	0.448	2.996	0.263	0.174	0.273	0.27	0.234	0.403	0.21
Q15067	Peroxisomal acyl-coenzyme A oxidase 1 OS=Homo sapiens GN=ACOX1 PE=1 SV=3	1.393	2.432	2.289	2.268	1.686	0.622	0.418	1.47	1.019	0.887	0.161	0.19	0.508	1.381	1.433	0.684	1.21	0.52
P02774	Vitamin D-binding protein OS=Homo sapiens GN=GC PE=1 SV=1	0.796	0.515	0.544	0.446	0.79	0.434	1.258	0.301	0.325	0.354	0.636	0.41	4.116	3.042	2.644	1.787	2.793	1.916
Q96FN4	Copine-2 OS=Homo sapiens GN=CPNE2 PE=1 SV=3	0.537	0.781	0.65	0.641	4.977	0.657	0.643	0.442	1.626	0.395	0.982	0.696	0.945	1.807	1.258	1.395	4.883	2.616
P38919	Eukaryotic initiation factor 4A-III OS=Homo sapiens GN=EIF4A3 PE=1 SV=4	1.842	0.605	0.38	0.539	1.308	2.603	0.938	1.049	2.065	0.419	1.387	0.186	0.845	0.819	0.729	0.9	0.506	0.687
O75339	Cartilage intermediate layer protein 1 OS=Homo sapiens GN=CILP PE=1 SV=4	0.454	0.071	0.073	0.114	0.136	0.719	2.19	0.933	1.524	0.45	3.155	0.396	1.255	0.641	0.665	0.791	0.662	1.956
Q9Y5S2	Serine/threonine-protein kinase MRCK beta OS=Homo sapiens GN=CDC42BPB PE=1 SV=2	0.718	0.707	0.878	0.918	0.774	0.527	0.953	1.437	2.86	1.215	1.304	1.418	0.842	1.199	1.341	1.611	1.051	0.527
O75027	ATP-binding cassette sub-family B member 7, mitochondrial OS=Homo sapiens GN=ABCB7 PE=1 SV=2	0.358	3.038	3.306	0.307	0.258	0.113	0.343	3.375	0.418	4.754	0.138	0.493	0.294	1.428	1.503	0.561	0.351	0.138
Q567U6	Coiled-coil domain-containing protein 93 OS=Homo sapiens GN=CCDC93 PE=1 SV=2	0.63	0.961	1.028	1.063	0.891	0.487	1.095	1.441	1.586	1.311	1.003	1.257	1.026	1.643	1.203	1.09	0.961	1.196
P30512	HLA class I histocompatibility antigen, A-29 alpha chain OS=Homo sapiens GN=HLA-A PE=1 SV=2	0.282	0.148	0.154	0.233	0.194	0.273	1.635	1.491	0.85	2.045	0.667	5.81
P13861	cAMP-dependent protein kinase type II-alpha regulatory subunit OS=Homo sapiens GN=PRKAR2A PE=1 SV=2	0.708	1.035	1.12	0.946	0.973	0.432	0.869	0.946	0.742	1.273	0.603	1.749	1.076	2.13	1.957	1.913	2.184	0.603
P29992	Guanine nucleotide-binding protein subunit alpha-11 OS=Homo sapiens GN=GNA11 PE=1 SV=2	0.835	2	2.744	2.785	2.347	0.165	0.646	0.855	0.411	1.442	0.126	2.809	0.693	1.193	1.314	1.294	1.193	0.341
P07951	Tropomyosin beta chain OS=Homo sapiens GN=TPM2 PE=1 SV=1	0.422	0.386	0.531	0.636	0.719	0.302	0.333	0.546	0.326	0.533	0.23	0.378	4.046	0.795	0.928	2.503	2.251	4.906
P31146	Coronin-1A OS=Homo sapiens GN=CORO1A PE=1 SV=4	0.133	0.119	0.47	0.135	0.259	0.132	0.647	0.742	1.246	1.028	0.592	1.17	1.267	2.665	2.848	2.084	3.347	0.872
Q92556	Engulfment and cell motility protein 1 OS=Homo sapiens GN=ELMO1 PE=1 SV=2	0.447	0.216	0.255	0.36	0.278	0.457	1.942	1.257	1.642	0.791	2.125	1.165	1.421	1.509	1.456	1.37	0.686	1.267
Q14118	Dystroglycan OS=Homo sapiens GN=DAG1 PE=1 SV=2	1.257	1.583	1.782	2.73	1.82	0.634	0.303	0.499	0.268	0.496	0.1	0.97	0.713	1.011	0.959	1.173	0.811	0.619
P45954	Short/branched chain specific acyl-CoA dehydrogenase, mitochondrial OS=Homo sapiens GN=ACADSB PE=1 SV=1	0.336	3.243	1.717	0.24	1.179	0.188	0.356	3.392	3.73	2.636	0.407	0.337	0.328	0.911	0.663	0.308	0.565	0.294
P16435	NADPH--cytochrome P450 reductase OS=Homo sapiens GN=POR PE=1 SV=2	0.922	1.334	1.413	1.129	0.954	0.57	1.092	1.143	0.646	1.152	0.521	1.403	0.729	1.878	1.773	1.128	0.934	0.538
P46777	60S ribosomal protein L5 OS=Homo sapiens GN=RPL5 PE=1 SV=3	2.26	0.245	0.169	0.184	0.786	2.862	1.155	0.501	1.033	0.251	1.99	0.182	1.066	0.702	0.52	0.648	0.629	1.155
P30505	HLA class I histocompatibility antigen, Cw-8 alpha chain OS=Homo sapiens GN=HLA-C PE=1 SV=1
P00338	L-lactate dehydrogenase A chain OS=Homo sapiens GN=LDHA PE=1 SV=2	1.493	0.723	0.693	0.995	0.927	1.532	1.47	0.376	0.462	0.351	2.014	0.619	1.665	0.75	0.663	0.632	0.815	2.13
Q9Y613	FH1/FH2 domain-containing protein 1 OS=Homo sapiens GN=FHOD1 PE=1 SV=3	1.132	0.83	0.882	1.371	1.076	1.472	0.752	0.531	0.951	0.336	1.185	0.349	1.406	1.087	1.084	1.696	0.691	1.141
O60832	H/ACA ribonucleoprotein complex subunit 4 OS=Homo sapiens GN=DKC1 PE=1 SV=3	2.253	0.335	0.287	0.272	1.405	3.992	1.011	0.632	1.003	0.204	1.595	0.136	0.763	0.252	0.243	0.44	0.285	1.202
P07737	Profilin-1 OS=Homo sapiens GN=PFN1 PE=1 SV=2	0.494	0.704	1.056	0.736	0.283	0.127	0.603	0.932	0.465	0.71	0.242	0.986	0.814	2.994	2.811	1.793	1.169	0.441
O60749	Sorting nexin-2 OS=Homo sapiens GN=SNX2 PE=1 SV=2	0.962	0.868	0.994	1.201	0.656	0.541	1.098	1.237	1.336	1.354	0.742	1.643	0.92	1.573	1.678	1.673	2.113	0.537
P30040	Endoplasmic reticulum resident protein 29 OS=Homo sapiens GN=ERP29 PE=1 SV=4	0.833	2.01	1.52	2.104	2.157	0.41	1.074	1.583	1.097	1.458	0.173	1.359	0.443	1.309	1.248	1.131	1.009	0.098
B0I1T2	Unconventional myosin-Ig OS=Homo sapiens GN=MYO1G PE=1 SV=2	0.541	0.545	0.865	0.63	0.895	0.576	0.953	1.262	0.933	1.799	0.75	2.033	0.917	1.868	2.239	1.887	1.583	0.753
P10321	HLA class I histocompatibility antigen, Cw-7 alpha chain OS=Homo sapiens GN=HLA-C PE=1 SV=3	0.95	1.838	2.279	2.631	1.202	0.232	1.266	2.253	0.493	2.827	0.127	4.859
O15372	Eukaryotic translation initiation factor 3 subunit H OS=Homo sapiens GN=EIF3H PE=1 SV=1	1.736	0.377	0.306	0.714	0.354	3.144	2.292	0.583	0.541	0.313	1.519	0.293	1.613	0.627	0.557	0.545	0.508	0.603
P78356	Phosphatidylinositol 5-phosphate 4-kinase type-2 beta OS=Homo sapiens GN=PIP4K2B PE=1 SV=1	0.984	0.265	0.297	0.449	0.858	2	1.098	0.995	1.17	0.745	1.295	0.517	1.008	0.61	0.595	1.285	0.484	1.248
O00469	Procollagen-lysine,2-oxoglutarate 5-dioxygenase 2 OS=Homo sapiens GN=PLOD2 PE=1 SV=2	0.719	1.848	1.781	1.929	2.939	0.43	0.354	0.466	0.35	0.412	0.231	0.412	1.015	2.23	2.12	1.464	5.092	1.025
P26012	Integrin beta-8 OS=Homo sapiens GN=ITGB8 PE=2 SV=1	1.753	2.29	3.302	4.157	2.177	0.384	0.111	0.067	0.046	0.108	0.064	0.307
Q9UNF0	Protein kinase C and casein kinase substrate in neurons protein 2 OS=Homo sapiens GN=PACSIN2 PE=1 SV=2	1.517	1.727	2.183	3.283	1.03	0.692	1.162	0.868	0.924	0.605	1.024	0.84	0.355	0.511	0.516	0.401	0.235	0.322
Q15113	Procollagen C-endopeptidase enhancer 1 OS=Homo sapiens GN=PCOLCE PE=1 SV=2	1.221	0.347	0.406	0.41	0.421	0.844	0.727	1.471	1.394	0.621	0.683	0.526	1.666	1.684	1.545	1.563	1.617	1.669
P62241	40S ribosomal protein S8 OS=Homo sapiens GN=RPS8 PE=1 SV=2	0.842	0.139	0.174	0.208	0.402	1.721	1.582	0.981	2.243	0.451	3.388	0.212	0.337	0.311	0.319	0.308	0.197	0.417
Q9Y2Q3	Glutathione S-transferase kappa 1 OS=Homo sapiens GN=GSTK1 PE=1 SV=3	0.77	5.546	2.628	0.866	4.608	0.424	0.264	1.692	2.887	0.927	0.192	0.137	0.188	1.176	1.082	0.376	1.351	0.217
Q93009	Ubiquitin carboxyl-terminal hydrolase 7 OS=Homo sapiens GN=USP7 PE=1 SV=2	1.109	0.571	0.488	0.495	1.113	1.307	1.814	0.742	0.882	0.403	1.972	0.52	1.477	1.127	0.978	0.995	1.323	1.355
Q6NYC8	Phostensin OS=Homo sapiens GN=PPP1R18 PE=1 SV=1	1.076	2.789	5.094	4.268	1.738	0.243	0.412	0.41	0.359	0.663	0.26	0.6	0.43	0.384	0.493	0.61	0.484	0.272
O00161	Synaptosomal-associated protein 23 OS=Homo sapiens GN=SNAP23 PE=1 SV=1	0.303	0.694	1.347	1.319	0.82	0.116	0.673	0.984	0.33	1.637	0.196	2.498	0.885	2.043	1.442	2.782	0.744	0.269
Q9NYU1	UDP-glucose:glycoprotein glucosyltransferase 2 OS=Homo sapiens GN=UGGT2 PE=1 SV=4	0.866	0.922	1.132	1.177	0.874	0.937	1.45	1.312	1.056	1.552	0.911	1.591	0.463	1.117	1.35	0.467	0.784	0.536
P30740	Leukocyte elastase inhibitor OS=Homo sapiens GN=SERPINB1 PE=1 SV=1	0.437	0.685	0.713	0.541	0.699	0.144	1.081	0.773	0.769	0.664	0.463	0.805	1.655	4.028	1.696	1.815	1.001	0.548
Q99575	Ribonucleases P/MRP protein subunit POP1 OS=Homo sapiens GN=POP1 PE=1 SV=2	1.64	0.168	0.166	0.255	0.342	2.11	1.822	0.719	1.221	0.353	2.267	0.288	1.184	0.221	0.22	0.726	0.6	1.665
P05388	60S acidic ribosomal protein P0 OS=Homo sapiens GN=RPLP0 PE=1 SV=1	3.738	0.151	0.072	0.375	0.422	3.945	0.667	0.156	0.279	0.094	0.782	0.133	0.989	0.552	0.416	0.409	0.366	1.276
P62873	Guanine nucleotide-binding protein G(I)/G(S)/G(T) subunit beta-1 OS=Homo sapiens GN=GNB1 PE=1 SV=3	0.739	1.705	2.232	1.804	2.029	0.278	0.72	0.991	0.446	1.999	0.336	2.519	0.908	1.708	2.06	1.658	1.618	0.507
Q96KP4	Cytosolic non-specific dipeptidase OS=Homo sapiens GN=CNDP2 PE=1 SV=2	1.296	0.706	0.676	0.672	0.513	0.564	2.429	1.042	1.491	0.812	2.582	0.922	1.41	0.989	0.852	0.612	1.139	0.461
Q9Y3I0	tRNA-splicing ligase RtcB homolog OS=Homo sapiens GN=RTCB PE=1 SV=1	1.101	0.502	0.43	0.442	0.774	1.682	1.163	0.919	1.6	0.52	1.83	0.421	1.236	1.058	1.027	0.919	1.25	1.753
P28799	Granulins OS=Homo sapiens GN=GRN PE=1 SV=2	0.603	0.759	0.925	1.542	1.11	0.681	1.139	1.49	1.018	1.578	0.952	1.773	0.597	1.05	1.561	1.32	1.054	0.335
Q12907	Vesicular integral-membrane protein VIP36 OS=Homo sapiens GN=LMAN2 PE=1 SV=1	1.245	1.281	1.951	3.79	0.449	0.377	0.683	0.58	0.26	0.633	0.176	2.403	0.834	1.137	1.39	2.68	0.187	0.12
O15067	Phosphoribosylformylglycinamidine synthase OS=Homo sapiens GN=PFAS PE=1 SV=4	1.569	0.67	0.72	0.689	0.675	1.161	3.182	0.546	0.553	0.536	1.48	0.686	2.222	1.017	0.908	0.726	1.021	1.319
Q92930	Ras-related protein Rab-8B OS=Homo sapiens GN=RAB8B PE=1 SV=2	0.49	0.916	1.418	1.367	0.599	0.128	0.992	0.923	0.463	1.308	0.674	2.996	0.815	2.102	2.392	1.945	0.733	0.328
O94925	Glutaminase kidney isoform, mitochondrial OS=Homo sapiens GN=GLS PE=1 SV=1	0.253	7.338	3.514	0.276	5.82	0.234	0.111	2.072	2.223	1.435	0.072	0.111	0.329	0.861	0.936	0.273	0.687	0.285
O15460	Prolyl 4-hydroxylase subunit alpha-2 OS=Homo sapiens GN=P4HA2 PE=1 SV=1	0.636	1.857	2.053	1.857	2.408	0.198	0.277	0.443	0.328	0.539	0.062	0.353	0.877	2.076	2.697	1.535	1.897	0.643
P53597	Succinate--CoA ligase [ADP/GDP-forming] subunit alpha, mitochondrial OS=Homo sapiens GN=SUCLG1 PE=1 SV=4	0.133	3.18	1.19	0.108	1.873	0.127	0.2	2.589	6.402	1.14	0.225	0.15	0.183	1.145	0.939	0.213	2.658	0.171
Q96S59	Ran-binding protein 9 OS=Homo sapiens GN=RANBP9 PE=1 SV=1	1.594	0.148	0.239	0.532	0.394	2.431	1.302	0.413	0.511	0.436	1.776	0.564	1.886	0.321	0.345	1.032	0.695	3.449
P19013	Keratin, type II cytoskeletal 4 OS=Homo sapiens GN=KRT4 PE=1 SV=4	1.072	0.779	0.901	0.579	1.268	2.087	0.834	0.903	1.417	0.781	0.556	1.872	0.546	0.445	0.311	0.399	0.3	0.566
P40121	Macrophage-capping protein OS=Homo sapiens GN=CAPG PE=1 SV=2	0.651	1.296	1.344	1.241	1.024	0.329	1.494	1.637	3.192	1.592	1.911	1.514	0.114	0.282	0.266	0.167	0.495	0.078
P08559	Pyruvate dehydrogenase E1 component subunit alpha, somatic form, mitochondrial OS=Homo sapiens GN=PDHA1 PE=1 SV=3	0.255	4.402	2.463	0.201	2.86	0.165	0.414	2.825	1.751	1.995	0.307	0.231	0.215	1.218	1.078	0.229	0.883	0.168
Q86X52	Chondroitin sulfate synthase 1 OS=Homo sapiens GN=CHSY1 PE=1 SV=3	1.343	1.014	1.395	4.606	0.01	0.172	0.645	0.542	0.326	0.76	0.439	1.957	1.078	1.157	1.183	2.245	0.503	0.353
P40763	Signal transducer and activator of transcription 3 OS=Homo sapiens GN=STAT3 PE=1 SV=2	0.505	0.799	0.859	0.633	0.474	0.533	1.144	0.776	0.963	0.756	1.238	0.945	1.453	2.016	1.955	1.589	2.064	1.276
Q05682	Caldesmon OS=Homo sapiens GN=CALD1 PE=1 SV=3	0.532	1.846	2.669	2.083	2.064	0.349	0.412	0.877	1.176	1.208	0.286	1.445	0.333	0.956	0.907	0.859	1.364	0.114
P19827	Inter-alpha-trypsin inhibitor heavy chain H1 OS=Homo sapiens GN=ITIH1 PE=1 SV=3	0.497	0.258	0.25	0.23	0.492	0.642	1.8	1.439	3.346	0.595	2.533	0.446	0.716	0.483	0.413	0.439	1.395	1.007
P40925	Malate dehydrogenase, cytoplasmic OS=Homo sapiens GN=MDH1 PE=1 SV=4	0.866	1.117	1	1.002	1.56	0.772	1.934	1.034	0.999	1.063	1.678	1.088	0.724	0.834	0.699	0.533	0.873	0.526
Q8N139	ATP-binding cassette sub-family A member 6 OS=Homo sapiens GN=ABCA6 PE=1 SV=2	0.953	1.399	1.864	2.536	1.104	0.368	0.794	0.813	0.339	1.265	0.232	2.815	0.407	0.612	0.73	0.739	0.568	0.311
Q9Y6D6	Brefeldin A-inhibited guanine nucleotide-exchange protein 1 OS=Homo sapiens GN=ARFGEF1 PE=1 SV=2	0.816	1.168	0.761	0.926	1.077	0.754	1.089	0.813	0.687	0.547	1.159	0.774	2.268	1.773	1.583	1.89	1.27	1.703
Q15907	Ras-related protein Rab-11B OS=Homo sapiens GN=RAB11B PE=1 SV=4	0.869	1.472	1.895	2.213	1.412	0.317	0.609	0.711	0.376	0.884	0.226	1.579	0.856	1.613	1.624	1.618	1.504	0.373
Q969P0	Immunoglobulin superfamily member 8 OS=Homo sapiens GN=IGSF8 PE=1 SV=1	1.055	1.198	1.607	2.491	1.207	0.399	0.919	0.916	0.578	1.486	0.199	3.31	0.958	0.849	0.873	1.551	0.852	0.498
P21397	Amine oxidase [flavin-containing] A OS=Homo sapiens GN=MAOA PE=1 SV=1	0.237	2.272	2.212	0.391	0.907	0.086	1.491	3.941	0.794	4.095	0.433	2.175	0.049	0.131	0.146	0.084	0.057	0.026
Q16647	Prostacyclin synthase OS=Homo sapiens GN=PTGIS PE=1 SV=1	0.326	0.165	0.244	0.678	0.537	0.147	2.045	1.739	0.533	2.184	0.449	4.393	0.934	1.515	1.801	2.17	0.213	0.233
Q8WTT2	Nucleolar complex protein 3 homolog OS=Homo sapiens GN=NOC3L PE=1 SV=1	1.998	0.519	0.468	0.799	1.049	2.474	2.055	1.149	1.513	0.506	2.677	0.527	0.372	0.218	0.225	0.436	0.144	0.339
P22307	Non-specific lipid-transfer protein OS=Homo sapiens GN=SCP2 PE=1 SV=2	0.623	2.725	1.935	0.639	1.06	0.482	0.674	1.82	1.965	1.701	0.228	0.323	0.515	1.823	1.908	0.605	1.148	0.448
Q9UNS2	COP9 signalosome complex subunit 3 OS=Homo sapiens GN=COPS3 PE=1 SV=3	2.381	0.344	0.375	0.84	0.536	2.009	1.878	0.278	0.228	0.322	1.688	0.455	2.221	0.653	0.626	0.625	1.393	1.528
P16403	Histone H1.2 OS=Homo sapiens GN=HIST1H1C PE=1 SV=2	2.311	0.078	0.09	0.234	0.083	2.804	1.093	1.198	2.203	0.481	2.615	0.146	0.255	0.045	0.043	0.416	0.067	0.452
P36542	ATP synthase subunit gamma, mitochondrial OS=Homo sapiens GN=ATP5C1 PE=1 SV=1	0.144	3.559	3.39	0.212	0.532	0.127	0.177	2.106	1.427	3.13	0.164	0.182	0.092	0.993	1.623	0.351	0.218	0.034
A3KN83	Protein strawberry notch homolog 1 OS=Homo sapiens GN=SBNO1 PE=1 SV=1	2.251	0.486	0.267	0.775	0.667	2.882	1.099	0.505	0.709	0.215	1.44	0.243	1.224	0.466	0.485	0.878	0.643	1.566
O94915	Protein furry homolog-like OS=Homo sapiens GN=FRYL PE=1 SV=2	1.865	0.466	0.369	0.838	0.679	1.939	1.413	0.849	0.885	0.548	1.006	0.578	1.734	0.962	0.887	1.646	0.684	1.846
Q13884	Beta-1-syntrophin OS=Homo sapiens GN=SNTB1 PE=1 SV=3	0.88	1.62	2.379	2.629	0.834	0.226	0.733	0.875	0.96	1.147	0.652	1.673	0.683	0.735	0.756	1.164	0.566	0.143
P62424	60S ribosomal protein L7a OS=Homo sapiens GN=RPL7A PE=1 SV=2	1.915	0.138	0.147	0.169	0.306	2.907	1.432	0.414	0.6	0.203	2.28	0.161	1.127	0.427	0.411	0.906	0.576	1.674
O43390	Heterogeneous nuclear ribonucleoprotein R OS=Homo sapiens GN=HNRNPR PE=1 SV=1	0.905	0.473	0.36	0.311	1.195	1.495	1.473	1.101	2.111	0.385	2.463	0.245	0.423	0.583	0.505	0.555	0.623	0.41
P62805	Histone H4 OS=Homo sapiens GN=HIST1H4A PE=1 SV=2	2.429	0.25	0.19	0.944	0.067	0.851	1.729	0.848	1.121	0.337	1.473	0.226	3.219	0.589	0.705	0.658	0.168	4.399
P07358	Complement component C8 beta chain OS=Homo sapiens GN=C8B PE=1 SV=3	0.943	0.168	0.167	0.316	0.213	1.216	1.156	0.889	1.569	0.491	1.325	0.384	2.561	0.607	0.427	0.958	0.371	3.86
P54819	Adenylate kinase 2, mitochondrial OS=Homo sapiens GN=AK2 PE=1 SV=2	0.338	6.57	1.432	0.546	8.329	0.159	0.368	2.226	1.792	1.345	0.17	0.471	0.22	0.878	0.514	0.419	1.308	0.09
Q96Q15	Serine/threonine-protein kinase SMG1 OS=Homo sapiens GN=SMG1 PE=1 SV=3	1.625	0.511	0.46	1.693	0.822	1.315	1.237	0.733	1.001	0.514	1.356	0.58	1.89	0.907	0.787	0.973	1.097	2.285
Q9Y262	Eukaryotic translation initiation factor 3 subunit L OS=Homo sapiens GN=EIF3L PE=1 SV=1	1.941	0.34	0.285	1.102	0.564	1.72	2.332	0.482	0.654	0.293	1.957	0.385	1.839	0.711	0.624	0.508	0.51	1.985
Q08426	Peroxisomal bifunctional enzyme OS=Homo sapiens GN=EHHADH PE=1 SV=3	1.379	2.832	2.748	2.189	2.291	0.784	0.438	1.086	1.088	0.683	0.469	0.134	0.397	1.027	1.162	0.455	1.506	0.393
Q8N257	Histone H2B type 3-B OS=Homo sapiens GN=HIST3H2BB PE=1 SV=3	1.653	0.146	0.078	0.546	0.376	1.507	1.663	0.836	1.399	0.408	2.249	0.24	2.307	0.44	0.556	1.259	0.203	2.97
P11171	Protein 4.1 OS=Homo sapiens GN=EPB41 PE=1 SV=4	0.233	0.174	0.308	0.194	0.351	0.247	1.33	1.472	2.026	1.807	1.845	1.954	0.817	1.141	1.195	1.292	2.178	0.635
P54802	Alpha-N-acetylglucosaminidase OS=Homo sapiens GN=NAGLU PE=1 SV=2	0.469	1.172	0.728	0.359	2.535	0.302	1.542	2.393	5.296	1.697	1.105	0.691	0.353	0.419	0.418	0.354	0.635	0.237
O60664	Perilipin-3 OS=Homo sapiens GN=PLIN3 PE=1 SV=3	0.687	1.486	1.633	1.63	1.239	0.421	0.887	0.838	0.745	1.428	0.51	2.121	0.844	1.407	1.725	1.909	2.212	0.273
Q99674	Cell growth regulator with EF hand domain protein 1 OS=Homo sapiens GN=CGREF1 PE=2 SV=2	1.18	1.069	1.449	4.528	0.999	0.249	0.538	0.345	0.261	0.524	0.155	1.92	1.073	1.032	1.385	3.499	0.817	0.103
Q04721	Neurogenic locus notch homolog protein 2 OS=Homo sapiens GN=NOTCH2 PE=1 SV=3	0.697	1.332	1.392	2.027	1.267	0.318	0.973	0.832	0.425	0.918	0.341	2.013	1.051	1.994	1.731	2.454	3.118	0.356
P47712	Cytosolic phospholipase A2 OS=Homo sapiens GN=PLA2G4A PE=1 SV=2	1.392	1.198	1.126	2.215	1.253	0.814	1.156	0.573	0.504	0.518	0.985	1.679	1.111	1.057	0.954	1.341	0.342	0.808
Q15031	Probable leucine--tRNA ligase, mitochondrial OS=Homo sapiens GN=LARS2 PE=1 SV=2	0.403	1.975	0.942	0.292	3.486	0.358	0.296	3.15	5.931	1.814	0.28	0.172	0.227	0.948	0.823	0.317	1.914	0.188
Q8TER0	Sushi, nidogen and EGF-like domain-containing protein 1 OS=Homo sapiens GN=SNED1 PE=2 SV=2	2.94	1.101	1.253	1.408	1.569	4.196	0.285	0.181	0.213	0.12	0.318	0.136	0.215	0.185	0.192	0.214	0.209	0.213
Q12959	Disks large homolog 1 OS=Homo sapiens GN=DLG1 PE=1 SV=2	1.101	2.024	2.774	3.596	1.314	0.243	0.774	0.634	0.408	0.858	0.759	1.28	0.658	1.157	1.306	2.029	1.265	0.314
P63096	Guanine nucleotide-binding protein G(i) subunit alpha-1 OS=Homo sapiens GN=GNAI1 PE=1 SV=2	0.773	1.558	2.329	2.417	2.129	0.245	0.679	1.064	0.735	1.479	0.426	2.241	0.649	1.241	1.372	1.422	1.071	0.24
Q96DZ1	Endoplasmic reticulum lectin 1 OS=Homo sapiens GN=ERLEC1 PE=1 SV=1	1.13	1.921	2.796	3.088	1.217	0.219	0.739	0.912	0.417	0.913	0.181	1.092	0.545	1.162	1.352	1.307	0.329	0.181
P61978	Heterogeneous nuclear ribonucleoprotein K OS=Homo sapiens GN=HNRNPK PE=1 SV=1	0.603	0.826	0.704	0.637	0.572	0.736	0.731	0.9	1.306	0.5	0.907	0.408	1.213	2.164	1.854	1.517	2.636	1.055
P27487	Dipeptidyl peptidase 4 OS=Homo sapiens GN=DPP4 PE=1 SV=2	0.185	0.16	0.25	0.321	0.314	0.096	1.519	1.66	1.252	2.745	0.761	4.792	0.541	0.712	0.767	1.092	0.698	0.241
P14780	Matrix metalloproteinase-9 OS=Homo sapiens GN=MMP9 PE=1 SV=3	0.47	0.546	0.637	1.03	0.814	0.232	0.189	0.199	0.258	0.2	0.144	0.211	1.933	3.362	3.587	2.473	5.92	1.584
Q92508	Piezo-type mechanosensitive ion channel component 1 OS=Homo sapiens GN=PIEZO1 PE=1 SV=4	0.566	1.49	2.184	1.741	1.947	0.174	0.639	0.867	0.424	1.378	0.223	1.937	0.9	2.249	2.444	2.27	1.337	0.125
P05026	Sodium/potassium-transporting ATPase subunit beta-1 OS=Homo sapiens GN=ATP1B1 PE=1 SV=1	0.926	2.834	3.905	3.019	3.66	0.116	0.45	0.622	0.22	1.07	0.086	1.741	0.38	0.96	0.971	0.831	0.609	0.098
Q8TB22	Spermatogenesis-associated protein 20 OS=Homo sapiens GN=SPATA20 PE=2 SV=3	0.537	3.353	1.967	0.532	3.689	0.399	0.349	2.262	2.776	1.537	0.338	0.273	0.89	0.841	0.837	0.646	1.468	1.251
P09104	Gamma-enolase OS=Homo sapiens GN=ENO2 PE=1 SV=3	1.986	2.209	2.079	2.044	2.011	0.499	1.721	0.603	0.507	0.591	0.835	0.8	0.978	0.564	0.452	0.401	1	0.215
Q53H12	Acylglycerol kinase, mitochondrial OS=Homo sapiens GN=AGK PE=1 SV=2	0.397	4.546	4.866	0.427	0.38	0.371	0.286	1.656	0.297	2.419	0.178	0.341	0.163	1.125	1.305	0.435	0.338	0.131
P55036	26S proteasome non-ATPase regulatory subunit 4 OS=Homo sapiens GN=PSMD4 PE=1 SV=1	1.552	0.277	0.263	0.459	0.578	1.786	1.373	0.386	0.548	0.227	2.082	0.32	1.401	0.345	0.431	1.078	0.56	1.497
P35573	Glycogen debranching enzyme OS=Homo sapiens GN=AGL PE=1 SV=3	3.731	1.137	0.491	0.43	0.72	0.741	2.185	0.624	0.453	0.648	0.813	0.617	1.796	1.22	1.169	0.868	1.156	0.89
Q9NR99	Matrix-remodeling-associated protein 5 OS=Homo sapiens GN=MXRA5 PE=1 SV=3	1.017	0.301	0.323	0.44	0.507	1.448	1.251	0.698	0.97	0.519	1.79	0.438	1.503	1.185	1.258	1.775	1.785	2.066
P09493	Tropomyosin alpha-1 chain OS=Homo sapiens GN=TPM1 PE=1 SV=2	0.492	0.517	0.638	0.48	1.098	0.368	0.431	0.648	0.455	0.847	0.305	0.671	3.742	0.719	0.64	2.938	2.738	4.594
P37802	Transgelin-2 OS=Homo sapiens GN=TAGLN2 PE=1 SV=3	1.089	2.182	2.771	2.279	1.066	0.278	0.472	0.55	0.379	0.652	0.171	0.939	1.038	2.289	1.746	1.493	1.825	0.441
P50281	Matrix metalloproteinase-14 OS=Homo sapiens GN=MMP14 PE=1 SV=3	1.054	1.629	1.733	2.849	1.644	0.362	0.453	0.534	1.065	0.579	0.225	1.117	0.966	1.197	1.286	1.728	0.954	0.535
Q969X6	U3 small nucleolar RNA-associated protein 4 homolog OS=Homo sapiens GN=UTP4 PE=1 SV=1	2.788	0.469	0.316	0.425	1.03	3.728	0.991	0.566	0.908	0.257	1.658	0.277	0.535	0.421	0.349	0.442	0.463	0.756
Q9UPU5	Ubiquitin carboxyl-terminal hydrolase 24 OS=Homo sapiens GN=USP24 PE=1 SV=3	0.734	0.634	0.78	1.184	0.877	0.595	1.127	0.789	0.656	0.906	0.865	1.231	1.739	1.793	1.832	2.127	1.584	1.767
Q15746	Myosin light chain kinase, smooth muscle OS=Homo sapiens GN=MYLK PE=1 SV=4	1.133	2.175	2.469	1.934	1.63	0.753	1.07	0.71	1	0.568	1.385	0.725	1.024	1.039	1.058	0.905	2.003	1.124
Q9H3S7	Tyrosine-protein phosphatase non-receptor type 23 OS=Homo sapiens GN=PTPN23 PE=1 SV=1	0.933	1.228	1.507	1.631	0.849	0.846	1.007	0.979	1.578	1.138	1.399	1.06	0.884	1.556	1.627	1.561	0.882	0.601
O15240	Neurosecretory protein VGF OS=Homo sapiens GN=VGF PE=1 SV=2	0.153	0.202	0.287	0.613	0.158	0.106	0.572	0.395	0.313	0.663	0.268	0.969	1.826	2.666	4.489	6.244	4.62	0.39
Q9NXF1	Testis-expressed protein 10 OS=Homo sapiens GN=TEX10 PE=1 SV=2	1.402	0.605	0.482	0.519	1.132	1.873	1.479	1.04	1.018	0.519	1.689	0.366	0.895	0.618	0.594	0.889	0.351	1.291
P28827	Receptor-type tyrosine-protein phosphatase mu OS=Homo sapiens GN=PTPRM PE=1 SV=2	1.384	2.11	2.65	3.451	3.412	0.415	0.664	0.599	0.414	0.806	0.439	1.709	0.404	0.493	0.581	0.72	0.54	0.334
O00303	Eukaryotic translation initiation factor 3 subunit F OS=Homo sapiens GN=EIF3F PE=1 SV=1	2.492	0.388	0.375	1.173	0.227	0.632	3.358	0.689	0.706	0.41	1.457	0.418	2.472	1.038	0.956	1.063	0.837	0.681
Q9Y3R5	Protein dopey-2 OS=Homo sapiens GN=DOPEY2 PE=1 SV=5	0.827	0.86	1.125	1.12	0.797	0.953	1.422	1.181	1.484	0.882	1.989	0.965	0.918	1.408	1.455	2.21	1.615	0.384
Q15365	Poly(rC)-binding protein 1 OS=Homo sapiens GN=PCBP1 PE=1 SV=2	0.773	1.256	1.301	1.264	0.612	0.504	0.515	0.593	0.576	0.667	0.456	0.924	0.988	2.401	2.124	1.708	3.092	0.657
Q15366	Poly(rC)-binding protein 2 OS=Homo sapiens GN=PCBP2 PE=1 SV=1	0.61	0.95	0.896	0.888	0.503	0.467	0.46	0.545	0.659	0.442	0.478	0.53	1.07	2.197	1.762	2.367	2.972	1.001
O14745	Na(+)/H(+) exchange regulatory cofactor NHE-RF1 OS=Homo sapiens GN=SLC9A3R1 PE=1 SV=4	0.932	1.774	2.689	3.314	1.731	0.327	0.632	0.799	0.617	1.136	0.345	1.6	0.379	0.729	0.729	0.949	1.581	0.172
P82650	28S ribosomal protein S22, mitochondrial OS=Homo sapiens GN=MRPS22 PE=1 SV=1	0.292	3.326	2.466	0.138	4.235	0.194	0.465	2.355	2.293	2.104	0.517	0.129	0.222	1.145	1.129	0.281	2.62	0.253
Q9UL18	Protein argonaute-1 OS=Homo sapiens GN=AGO1 PE=1 SV=3	1.549	0.455	0.454	0.625	0.805	2.227	1.519	0.766	1.34	0.444	2.276	0.289	1.155	0.468	0.512	0.484	0.819	1.647
Q9P0J1	[Pyruvate dehydrogenase [acetyl-transferring]]-phosphatase 1, mitochondrial OS=Homo sapiens GN=PDP1 PE=1 SV=3	0.415	2.986	2.576	0.3	1.297	0.283	0.453	2.402	2.033	1.862	0.42	0.396	0.447	2.191	1.548	0.574	0.412	0.241
Q9NVA2	Septin-11 OS=Homo sapiens GN=SEPT11 PE=1 SV=3	0.744	0.623	0.711	0.565	0.799	1.479	1.028	0.81	0.695	1.134	1.115	1.361	1.869	1.62	1.449	1.413	2.554	1.129
O94874	E3 UFM1-protein ligase 1 OS=Homo sapiens GN=UFL1 PE=1 SV=2	0.664	0.755	0.695	0.892	0.656	0.573	0.954	1.051	1.24	0.884	1.116	0.768	1.384	1.927	2.067	2.044	1.168	1.131
Q9NTI5	Sister chromatid cohesion protein PDS5 homolog B OS=Homo sapiens GN=PDS5B PE=1 SV=1	0.891	0.653	0.683	0.805	0.763	1.098	0.94	0.648	1.043	0.481	1.606	0.476	1.552	1.61	1.465	1.76	0.359	1.961
O76094	Signal recognition particle subunit SRP72 OS=Homo sapiens GN=SRP72 PE=1 SV=3	0.73	0.533	0.594	0.564	0.571	0.927	0.877	1.264	1.688	1.096	1.351	0.559	0.874	1.506	1.56	1.271	1.011	0.995
Q9HB40	Retinoid-inducible serine carboxypeptidase OS=Homo sapiens GN=SCPEP1 PE=1 SV=1	0.219	1.466	0.723	0.425	2.51	0.256	1.091	2.121	5.113	1.027	1.562	0.7	0.268	0.355	0.315	0.383	0.268	0.286
P42566	Epidermal growth factor receptor substrate 15 OS=Homo sapiens GN=EPS15 PE=1 SV=2	0.571	1.118	1.376	1.295	1.289	0.334	0.69	1.228	0.772	2.27	0.243	1.949	0.814	2.008	2.407	1.548	1.714	0.586
O60814	Histone H2B type 1-K OS=Homo sapiens GN=HIST1H2BK PE=1 SV=3	1.961	0.296	0.216	0.727	0.33	1.81	1.407	0.711	1.271	0.394	1.754	0.235	2.462	0.562	0.601	1.224	0.423	3.164
P51532	Transcription activator BRG1 OS=Homo sapiens GN=SMARCA4 PE=1 SV=2	1.228	0.373	0.421	0.495	0.906	2.426	1.06	0.996	1.576	0.478	1.452	0.45	1.863	0.864	0.719	1.659	0.525	2.714
Q9HAV4	Exportin-5 OS=Homo sapiens GN=XPO5 PE=1 SV=1	0.93	0.604	0.626	0.971	0.665	0.974	0.841	0.44	0.495	0.275	0.785	0.551	2.715	1.732	1.603	2.569	0.938	2.494
Q9UHD2	Serine/threonine-protein kinase TBK1 OS=Homo sapiens GN=TBK1 PE=1 SV=1	0.8	0.462	0.443	0.795	0.485	0.913	1.425	0.919	1.618	0.599	2.36	0.677	1.106	1.081	1.17	1.381	0.874	0.858
Q9Y2Q0	Phospholipid-transporting ATPase IA OS=Homo sapiens GN=ATP8A1 PE=1 SV=1	0.499	0.169	0.28	0.404	0.346	0.783	0.943	0.645	0.566	0.83	0.487	2.405	1.223	2.622	2.686	3.154	1.331	0.485
Q5ST30	Valine--tRNA ligase, mitochondrial OS=Homo sapiens GN=VARS2 PE=1 SV=2	0.274	3.245	1.643	0.178	3.584	0.266	0.465	2.59	4.262	2.073	0.317	0.263	0.726	1.45	1.212	0.272	1.328	0.204
Q01433	AMP deaminase 2 OS=Homo sapiens GN=AMPD2 PE=1 SV=2	1.76	0.405	0.423	1.048	0.58	2.253	1.444	0.222	0.277	0.107	1.678	0.211	2.017	0.669	0.633	0.951	0.786	2.5
Q92538	Golgi-specific brefeldin A-resistance guanine nucleotide exchange factor 1 OS=Homo sapiens GN=GBF1 PE=1 SV=2	0.934	0.92	0.869	1.001	0.948	0.922	1.288	1.085	1.663	0.817	1.475	0.834	1.776	1.581	1.598	1.48	0.631	1.384
P14735	Insulin-degrading enzyme OS=Homo sapiens GN=IDE PE=1 SV=4	1.44	1.88	1.144	0.604	1.813	0.807	1.458	1.12	1.256	0.991	1.04	0.791	1.826	1.239	0.931	0.654	0.322	0.662
Q8NBJ5	Procollagen galactosyltransferase 1 OS=Homo sapiens GN=COLGALT1 PE=1 SV=1	0.55	1.144	1.349	1.264	1.743	0.21	0.808	1.144	0.759	1.098	0.352	0.835	0.933	2.432	2.688	1.791	1.485	0.629
P48723	Heat shock 70 kDa protein 13 OS=Homo sapiens GN=HSPA13 PE=1 SV=1	1.081	2.681	2.336	3.52	2.836	0.437	0.498	0.621	0.399	0.531	0.177	0.756	0.581	1.448	1.396	1.538	1.294	0.182
P25391	Laminin subunit alpha-1 OS=Homo sapiens GN=LAMA1 PE=1 SV=2	0.761	0.174	0.252	0.314	0.232	0.725	1.588	0.861	0.903	0.669	1.746	0.587	2.779	0.712	0.74	0.963	0.758	3.926
Q6UXV4	MICOS complex subunit MIC27 OS=Homo sapiens GN=APOOL PE=1 SV=1	0.28	3.129	3.343	0.356	0.35	0.131	0.439	2.377	0.484	3.382	0.235	0.405	0.393	1.185	1.149	0.599	0.718	0.334
Q02790	Peptidyl-prolyl cis-trans isomerase FKBP4 OS=Homo sapiens GN=FKBP4 PE=1 SV=3	0.769	1.263	1.301	1.189	1.204	0.556	0.512	0.407	0.549	0.436	0.639	0.594	1.623	2.924	2.294	2.618	1.742	1.382
P48047	ATP synthase subunit O, mitochondrial OS=Homo sapiens GN=ATP5O PE=1 SV=1	0.311	3.502	3.304	0.213	0.198	0.2	0.182	2.146	0.681	3.717	0.105	0.173	0.161	1.332	1.756	0.352	0.29	0.107
P28066	Proteasome subunit alpha type-5 OS=Homo sapiens GN=PSMA5 PE=1 SV=3	1.127	0.181	0.132	0.1	0.357	2.31	1.736	0.145	0.131	0.102	2.822	0.194	2.015	0.211	0.166	0.125	0.492	3.79
Q14956	Transmembrane glycoprotein NMB OS=Homo sapiens GN=GPNMB PE=1 SV=2	1.038	0.828	0.94	1.79	1.626	0.798	1.289	0.73	2.329	0.571	1.821	1.047	0.158	0.118	0.078	0.197	0.18	0.093
Q9H0U4	Ras-related protein Rab-1B OS=Homo sapiens GN=RAB1B PE=1 SV=1	1.055	1.559	1.895	3.027	1.13	0.274	0.721	1.066	0.528	1.151	0.302	2.072	0.586	1.175	1.216	1.512	0.603	0.278
Q9HC38	Glyoxalase domain-containing protein 4 OS=Homo sapiens GN=GLOD4 PE=1 SV=1	0.527	1.902	1.499	1.248	1.558	0.187	1.278	2.176	1.762	1.651	0.445	1.614	0.827	1.718	1.36	0.992	1.47	0.322
P08865	40S ribosomal protein SA OS=Homo sapiens GN=RPSA PE=1 SV=4	3.795	0.375	0.208	0.482	0.526	4.788	0.39	0.357	0.423	0.233	0.357	0.172	0.62	0.996	0.629	0.505	1.506	0.688
Q99797	Mitochondrial intermediate peptidase OS=Homo sapiens GN=MIPEP PE=1 SV=2	0.247	2.594	1.051	0.158	1.751	0.17	0.329	4.837	4.397	2.694	0.259	0.268	0.232	0.832	0.609	0.187	1.375	0.22
P00390	Glutathione reductase, mitochondrial OS=Homo sapiens GN=GSR PE=1 SV=2	0.772	2.243	1.261	0.572	2.688	0.855	2.234	1.119	1.136	0.816	1.171	0.742	1.232	0.945	0.805	0.621	1.934	0.842
P78536	Disintegrin and metalloproteinase domain-containing protein 17 OS=Homo sapiens GN=ADAM17 PE=1 SV=1	0.588	0.93	1.064	1.43	0.912	0.256	0.891	0.822	0.317	1.262	0.325	2.722	1.003	2.081	2.388	1.876	1.007	0.271
P51398	28S ribosomal protein S29, mitochondrial OS=Homo sapiens GN=DAP3 PE=1 SV=1	0.354	3.101	2.574	0.193	3.605	0.255	0.503	2.652	1.88	2.556	0.582	0.212	0.532	1.218	1.39	0.479	0.913	0.739
P49792	E3 SUMO-protein ligase RanBP2 OS=Homo sapiens GN=RANBP2 PE=1 SV=2	0.724	0.466	0.347	0.553	0.734	0.806	1.526	0.899	1.554	0.6	2.277	0.556	1.349	1.041	1.063	1.447	1.098	1.602
Q6IC98	GRAM domain-containing protein 4 OS=Homo sapiens GN=GRAMD4 PE=1 SV=1	1.623	1.569	2.166	4.144	1.032	0.511	1.089	0.783	0.535	0.763	0.389	1.652	0.317	0.436	0.521	0.563	0.201	0.124
Q14699	Raftlin OS=Homo sapiens GN=RFTN1 PE=1 SV=4	0.243	0.255	0.933	0.906	0.818	0.045	1.051	1.081	0.433	2.194	0.172	4.933	1.109	1.987	2.286	3.327	0.516	0.235
Q9UDR5	Alpha-aminoadipic semialdehyde synthase, mitochondrial OS=Homo sapiens GN=AASS PE=1 SV=1	0.315	2.01	1.144	0.219	2.558	0.254	0.389	3.659	5.274	2.114	0.446	0.224	0.238	0.786	0.642	0.339	1.645	0.325
Q27J81	Inverted formin-2 OS=Homo sapiens GN=INF2 PE=1 SV=2	0.911	1.386	1.769	1.971	0.949	0.648	0.755	0.929	0.501	1.407	0.374	1.652	0.687	1.333	1.475	1.539	1.318	0.314
P42285	Superkiller viralicidic activity 2-like 2 OS=Homo sapiens GN=SKIV2L2 PE=1 SV=3	1.497	0.504	0.439	0.741	0.771	1.242	1.571	0.773	1.352	0.398	1.663	0.455	1.628	0.844	0.8	1.152	0.986	1.936
Q13557	Calcium/calmodulin-dependent protein kinase type II subunit delta OS=Homo sapiens GN=CAMK2D PE=1 SV=3	1.636	0.973	1.058	0.853	0.692	0.865	1.211	0.843	0.625	1.205	0.824	1.479	2.129	1.332	1.388	1.501	1.516	1.274
Q96RT1	Erbin OS=Homo sapiens GN=ERBIN PE=1 SV=2	1.061	1.021	1.614	2.31	1.081	0.429	0.828	1.033	0.633	1.31	0.343	2.511	0.607	1.196	1.691	1.675	0.597	0.252
Q9BYT8	Neurolysin, mitochondrial OS=Homo sapiens GN=NLN PE=1 SV=1	0.377	3.829	1.494	0.385	3.495	0.319	0.751	2.272	1.934	1.192	0.641	0.314	0.785	1.193	0.718	0.608	0.275	0.528
Q9NP81	Serine--tRNA ligase, mitochondrial OS=Homo sapiens GN=SARS2 PE=1 SV=1	0.286	2.596	1.316	0.348	1.998	0.274	0.3	3.196	3.032	1.992	0.265	0.214	0.42	1.406	1.33	0.374	1.688	0.214
P08473	Neprilysin OS=Homo sapiens GN=MME PE=1 SV=2	0.08	0.067	0.104	0.175	0.103	0.029	0.607	0.731	0.319	1.187	0.172	2.541	1.445	3.001	3.351	2.926	1.05	0.338
P57737	Coronin-7 OS=Homo sapiens GN=CORO7 PE=1 SV=2	0.661	0.67	0.822	0.739	0.505	0.542	0.728	0.713	0.679	0.877	0.876	0.836	1.092	1.951	2.007	1.851	2.007	1.023
P98155	Very low-density lipoprotein receptor OS=Homo sapiens GN=VLDLR PE=1 SV=1	1.328	0.882	1.204	4.252	1.09	0.265	0.974	0.625	0.64	1.081	0.255	4.362	0.929	0.824	0.891	2.695	0.878	0.281
Q02318	Sterol 26-hydroxylase, mitochondrial OS=Homo sapiens GN=CYP27A1 PE=1 SV=1	0.087	1.921	1.552	0.106	0.94	0.083	0.533	4.981	1.733	5.728	0.401	0.759	0.147	0.339	0.351	0.2	0.193	0.131
Q5VYK3	Proteasome-associated protein ECM29 homolog OS=Homo sapiens GN=ECM29 PE=1 SV=2	0.877	0.424	0.427	1.038	0.567	0.664	1.264	0.835	0.941	0.695	1.159	1.118	1.575	1.793	1.8	1.881	1.415	1.516
Q93034	Cullin-5 OS=Homo sapiens GN=CUL5 PE=1 SV=4	1.275	0.47	0.587	1.323	0.654	1.11	1.825	0.57	0.66	0.731	2.258	0.897	1.361	0.816	0.753	0.913	1.109	1.79
Q9NX63	MICOS complex subunit MIC19 OS=Homo sapiens GN=CHCHD3 PE=1 SV=1	0.128	3.634	4.338	0.323	0.329	0.094	0.263	2.103	0.286	2.984	0.057	0.347	0.122	0.965	0.707	0.307	0.145	0.029
P49257	Protein ERGIC-53 OS=Homo sapiens GN=LMAN1 PE=1 SV=2	1.356	1.369	1.921	4.605	0.724	0.106	0.556	0.474	0.172	0.509	0.105	1.644	0.991	1.137	1.335	3.042	0.446	0.156
P26232	Catenin alpha-2 OS=Homo sapiens GN=CTNNA2 PE=1 SV=5							1.903	1.422	1.702	1.47	1.993	1.198
P51812	Ribosomal protein S6 kinase alpha-3 OS=Homo sapiens GN=RPS6KA3 PE=1 SV=1	0.762	1.012	1.351	1.645	0.522	0.382	0.85	1.114	1.557	0.636	1.253	0.893	0.792	1.327	1.52	1.44	0.753	0.699
Q13131	5'-AMP-activated protein kinase catalytic subunit alpha-1 OS=Homo sapiens GN=PRKAA1 PE=1 SV=4	1.2	0.818	1.055	1.363	1.025	1.621	1.105	0.709	1.321	0.604	1.947	0.781	0.47	0.746	0.856	0.926	1.031	0.352
Q13438	Protein OS-9 OS=Homo sapiens GN=OS9 PE=1 SV=1	0.718	1.48	2.082	2.65	1.031	0.248	0.939	0.84	0.305	1.124	0.082	1.518	0.886	1.786	2.238	2.215	0.555	0.283
Q92820	Gamma-glutamyl hydrolase OS=Homo sapiens GN=GGH PE=1 SV=2	0.592	1.61	0.966	0.542	4.555	0.98	0.973	1.318	3.35	0.702	2.129	0.239	0.26	0.327	0.308	0.301	0.449	0.367
Q9UKG1	DCC-interacting protein 13-alpha OS=Homo sapiens GN=APPL1 PE=1 SV=1	0.798	0.975	1.012	0.851	1.088	0.563	0.782	0.761	0.989	0.701	1.128	0.942	1.348	1.783	1.729	1.426	2.295	1.272
P20592	Interferon-induced GTP-binding protein Mx2 OS=Homo sapiens GN=MX2 PE=1 SV=1	0.712	0.251	0.275	0.382	0.39	0.632	1.651	1.224	1.588	0.836	2.286	0.773	1.005	0.771	0.764	1.239	0.658	0.865
Q13617	Cullin-2 OS=Homo sapiens GN=CUL2 PE=1 SV=2	1.273	0.401	0.408	0.974	0.764	1.497	1.458	0.447	0.541	0.405	1.576	0.578	1.757	0.934	0.792	0.881	0.73	2.199
Q16762	Thiosulfate sulfurtransferase OS=Homo sapiens GN=TST PE=1 SV=4	0.572	6.016	2.004	0.3	3.072	0.395	0.279	2.236	1.976	2.144	0.221	0.165	0.515	0.791	0.605	0.305	0.614	0.139
O00178	GTP-binding protein 1 OS=Homo sapiens GN=GTPBP1 PE=1 SV=3	1.697	0.379	0.352	0.658	0.575	2.524	1.191	0.891	2.289	0.411	2.383	0.308	0.582	0.481	0.434	0.65	0.322	0.688
Q05469	Hormone-sensitive lipase OS=Homo sapiens GN=LIPE PE=1 SV=4							2.721	1.47	1.43	1.132	3.282	1.733	0.718	0.667	0.624	0.892	0.959	0.572
P62333	26S proteasome regulatory subunit 10B OS=Homo sapiens GN=PSMC6 PE=1 SV=1	0.795	0.684	0.77	0.841	0.685	0.728	0.673	0.454	0.386	0.377	0.747	0.596	1.745	1.974	1.87	2.563	1.223	2.432
P06727	Apolipoprotein A-IV OS=Homo sapiens GN=APOA4 PE=1 SV=3	0.934	0.927	1.036	1.173	0.766	0.627	1.313	0.797	0.621	0.945	0.799	1.374	1.686	1.52	1.437	1.527	0.888	2.033
Q15005	Signal peptidase complex subunit 2 OS=Homo sapiens GN=SPCS2 PE=1 SV=3	0.683	1.473	2.15	2.315	0.3	0.152	0.764	1.102	0.371	1.092	0.185	1.187	0.84	1.802	2.141	1.434	0.296	0.207
Q9BUQ8	Probable ATP-dependent RNA helicase DDX23 OS=Homo sapiens GN=DDX23 PE=1 SV=3	0.732	0.337	0.226	0.292	0.629	1.023	1.41	1.829	4.37	0.594	2.342	0.318	0.786	0.826	0.732	0.931	1.206	0.654
P05141	ADP/ATP translocase 2 OS=Homo sapiens GN=SLC25A5 PE=1 SV=7	0.071	2.355	2.643	0.2	0.251	0.043	0.235	3.551	0.476	5.078	0.051	0.458	0.138	1.145	1.161	0.327	0.12	0.046
P82933	28S ribosomal protein S9, mitochondrial OS=Homo sapiens GN=MRPS9 PE=1 SV=2	0.351	2.172	1.971	0.257	3.081	0.336	0.547	2.4	2.288	2.426	0.732	0.237	0.368	1.07	1.255	0.406	1.504	0.513
Q96RQ3	Methylcrotonoyl-CoA carboxylase subunit alpha, mitochondrial OS=Homo sapiens GN=MCCC1 PE=1 SV=3	0.367	5.199	3.525	0.235	1.932	0.185	0.126	1.994	2.715	1.951	0.101	0.112	0.122	0.905	1.203	0.219	1.095	0.058
Q08431	Lactadherin OS=Homo sapiens GN=MFGE8 PE=1 SV=2	1.553	1.098	1.509	4.036	0.293	0.177	0.66	0.388	0.187	0.64	0.151	2.444	0.973	1.112	1.312	2.595	0.688	0.227
Q9UIJ7	GTP:AMP phosphotransferase AK3, mitochondrial OS=Homo sapiens GN=AK3 PE=1 SV=4	0.079	4.589	1.176	0.202	1.963	0.166	0.306	4.218	4.089	1.424	0.172	0.216	0.158	1.299	0.729	0.195	0.975	0.049
P55265	Double-stranded RNA-specific adenosine deaminase OS=Homo sapiens GN=ADAR PE=1 SV=4	0.353	0.151	0.168	0.198	0.247	0.408	1.407	1.592	3.401	0.621	2.779	0.353	1.03	1.14	1.018	1.063	0.955	1.048
Q68DH5	LMBR1 domain-containing protein 2 OS=Homo sapiens GN=LMBRD2 PE=1 SV=1	1.408	0.81	1.007	4.445	0.419	0.205	0.694	0.479	0.222	0.933	0.137	3.546	1.046	0.848	0.976	2.658	0.212	0.083
O75396	Vesicle-trafficking protein SEC22b OS=Homo sapiens GN=SEC22B PE=1 SV=4	1.008	1.373	1.691	2.59	0.403	0.177	1.004	1.026	0.322	1.246	0.162	2.227	0.723	1.251	1.574	1.637	0.522	0.143
Q9Y4D1	Disheveled-associated activator of morphogenesis 1 OS=Homo sapiens GN=DAAM1 PE=1 SV=2	0.947	1.707	2.32	2.115	1.67	0.502	0.727	0.682	0.489	1.127	0.524	1.646	0.49	0.73	0.795	0.684	0.543	0.624
P61020	Ras-related protein Rab-5B OS=Homo sapiens GN=RAB5B PE=1 SV=1	0.935	1.246	1.608	1.956	0.572	0.15	0.898	0.987	0.441	1.517	0.211	3.16	0.741	1.741	1.861	1.842	0.905	0.213
P38117	Electron transfer flavoprotein subunit beta OS=Homo sapiens GN=ETFB PE=1 SV=3	0.26	4.621	1.976	0.251	4.117	0.206	0.145	2.941	4.22	1.656	0.118	0.17	0.167	1.077	0.971	0.309	2.104	0.149
Q14240	Eukaryotic initiation factor 4A-II OS=Homo sapiens GN=EIF4A2 PE=1 SV=2	0.359	0.496	0.624	0.597	0.404	0.195	0.738	0.701	0.664	0.605	0.67	0.865	4.029	1.514	1.659	0.894	0.208	5.603
P45974	Ubiquitin carboxyl-terminal hydrolase 5 OS=Homo sapiens GN=USP5 PE=1 SV=2	0.783	1.508	1.58	1.46	1.517	0.46	0.828	0.794	0.698	1.082	0.801	1.177	0.918	1.876	1.703	1.373	3.038	0.49
Q96E39	RNA binding motif protein, X-linked-like-1 OS=Homo sapiens GN=RBMXL1 PE=1 SV=1							1.205	1.341	3.795	0.7	2.668	0.232
Q13596	Sorting nexin-1 OS=Homo sapiens GN=SNX1 PE=1 SV=3	0.882	1.464	1.53	1.706	1.011	0.669	0.945	1.238	1.296	1.157	0.904	1.425	0.959	1.484	1.559	1.211	1.372	0.963
Q13217	DnaJ homolog subfamily C member 3 OS=Homo sapiens GN=DNAJC3 PE=1 SV=1	0.744	2.046	1.79	2.016	2.796	0.306	0.774	1.131	0.795	1.091	0.156	1.109	0.716	1.872	1.445	1.689	1.228	0.349
Q92629	Delta-sarcoglycan OS=Homo sapiens GN=SGCD PE=1 SV=2	0.648	2.268	4.159	4.098	3.592	0.191	0.267	0.27	0.203	0.801	0.079	1.441	0.301	0.415	0.765	0.989	0.881	0.105
P16402	Histone H1.3 OS=Homo sapiens GN=HIST1H1D PE=1 SV=2	2.551	0.071	0.112	0.469	0.243	2.69	1.025	1.109	2.728	0.505	2.776	0.045	0.447	0.095	0.115	0.437	0.202	0.535
P30048	Thioredoxin-dependent peroxide reductase, mitochondrial OS=Homo sapiens GN=PRDX3 PE=1 SV=3	0.187	4.977	2.35	0.201	1.924	0.196	0.2	2.733	1.927	1.955	0.172	0.186	0.159	1.656	0.967	0.272	0.526	0.118
A0M8Q6	Immunoglobulin lambda constant 7 OS=Homo sapiens GN=IGLC7 PE=1 SV=3	0.894	0.14	0.177	0.271	0.228	1.167	2.671	0.694	1.031	0.384	3.209	0.376	1.463	0.324	0.387	0.414	1.533	2.473
Q9NZN4	EH domain-containing protein 2 OS=Homo sapiens GN=EHD2 PE=1 SV=2	0.194	0.149	0.18	0.291	0.135	0.15	2.103	2.153	3.679	1.514	2.58	1.893	0.381	0.436	0.418	0.454	0.1	0.255
Q10570	Cleavage and polyadenylation specificity factor subunit 1 OS=Homo sapiens GN=CPSF1 PE=1 SV=2	2.105	0.348	0.34	0.405	0.654	2.305	1.227	0.559	0.711	0.296	1.436	0.371	1.723	0.806	0.875	1.158	1.034	1.768
Q12979	Active breakpoint cluster region-related protein OS=Homo sapiens GN=ABR PE=2 SV=2	0.564	0.732	0.93	1.09	0.682	0.461	1.187	1.366	1.378	1.918	0.668	3.097	0.723	1.146	1.232	1.153	1.095	0.551
O60610	Protein diaphanous homolog 1 OS=Homo sapiens GN=DIAPH1 PE=1 SV=2	0.99	1.112	1.213	1.121	1.233	0.696	0.794	0.773	0.73	0.954	0.572	1.009	1.297	2.152	2.006	1.918	1.256	0.871
P80723	Brain acid soluble protein 1 OS=Homo sapiens GN=BASP1 PE=1 SV=2	0.219	0.267	0.507	0.694	0.316	0.036	0.916	1.198	0.439	1.633	0.292	4.305	1.006	2.458	2.613	2.511	0.737	0.214
Q9Y2E4	Disco-interacting protein 2 homolog C OS=Homo sapiens GN=DIP2C PE=1 SV=2	0.902	1.028	1.314	1.532	1.28	0.599	1.256	1.181	1.069	1.605	1.018	2.087	0.692	0.805	0.862	0.953	0.908	0.488
Q99805	Transmembrane 9 superfamily member 2 OS=Homo sapiens GN=TM9SF2 PE=1 SV=1	1.033	0.82	1.401	3.305	0.491	0.121	0.921	0.853	0.339	1.504	0.191	2.825	0.735	0.881	1.071	2.328	0.266	0.124
Q14156	Protein EFR3 homolog A OS=Homo sapiens GN=EFR3A PE=1 SV=2	0.745	1.69	2.097	2.02	1.356	0.239	0.6	0.734	0.389	1.111	0.385	1.901	0.565	1.23	1.516	1.458	0.944	0.176
P18463	HLA class I histocompatibility antigen, B-37 alpha chain OS=Homo sapiens GN=HLA-B PE=1 SV=1	2.898	1.59	2.809	4.023	1.593	1.86
Q99848	Probable rRNA-processing protein EBP2 OS=Homo sapiens GN=EBNA1BP2 PE=1 SV=2	3.521	0.238	0.186	0.315	0.553	4.817	1.098	0.611	0.983	0.312	1.432	0.163	0.485	0.215	0.199	0.255	0.259	0.635
P28062	Proteasome subunit beta type-8 OS=Homo sapiens GN=PSMB8 PE=1 SV=3	1.366	0.115	0.143	0.167	0.173	2.177	1.964	0.229	0.187	0.208	3.429	0.266	1.793	0.196	0.187	0.182	0.215	3.046
P07099	Epoxide hydrolase 1 OS=Homo sapiens GN=EPHX1 PE=1 SV=1	0.454	0.42	0.574	1.128	0.52	0.1	2.667	1.895	0.598	1.887	0.513	4.166	0.477	0.535	0.597	0.783	0.1	0.121
Q8IYB8	ATP-dependent RNA helicase SUPV3L1, mitochondrial OS=Homo sapiens GN=SUPV3L1 PE=1 SV=1	0.38	3.548	1.72	0.272	3.024	0.374	0.529	2.043	2.484	1.607	0.462	0.354	0.629	1.371	1.236	0.557	1.626	0.652
P08240	Signal recognition particle receptor subunit alpha OS=Homo sapiens GN=SRPRA PE=1 SV=2	0.686	1.19	1.777	2.007	0.34	0.149	1.063	1.451	1.898	1.121	1.115	1.051	0.756	1.528	1.706	1.436	0.567	0.435
O75521	Enoyl-CoA delta isomerase 2, mitochondrial OS=Homo sapiens GN=ECI2 PE=1 SV=4	0.709	4.399	2.831	0.98	3.038	0.438	0.276	2.086	3.191	1.099	0.139	0.225	0.322	0.919	1.047	0.487	1.261	0.314
P61106	Ras-related protein Rab-14 OS=Homo sapiens GN=RAB14 PE=1 SV=4	0.858	1.517	1.733	2.198	0.965	0.263	0.694	0.884	0.452	1.199	0.26	2.051	0.879	1.549	1.605	1.552	0.614	0.453
Q8IY81	pre-rRNA processing protein FTSJ3 OS=Homo sapiens GN=FTSJ3 PE=1 SV=2	1.417	0.297	0.282	0.345	1.08	2.971	1.516	1.029	1.97	0.459	3.034	0.361	0.43	0.141	0.171	0.38	0.08	0.586
P27348	14-3-3 protein theta OS=Homo sapiens GN=YWHAQ PE=1 SV=1	0.914	1.409	1.59	1.712	1.492	0.353	0.875	0.758	0.479	1.101	0.356	1.731	1.385	1.563	1.503	1.514	1.673	0.984
P30050	60S ribosomal protein L12 OS=Homo sapiens GN=RPL12 PE=1 SV=1	4.235	0.329	0.174	0.361	0.593	4.202	0.632	0.142	0.171	0.086	0.536	0.104	0.802	0.533	0.407	0.425	1.159	1.144
O75051	Plexin-A2 OS=Homo sapiens GN=PLXNA2 PE=1 SV=4	1.183	1.752	2.312	3.239	2.4	0.434
Q9BXS5	AP-1 complex subunit mu-1 OS=Homo sapiens GN=AP1M1 PE=1 SV=3	1.389	0.599	0.525	1.369	0.877	1.216	1.603	0.981	1.52	0.606	2.233	0.695	0.92	0.461	0.403	0.521	0.727	1.072
P20618	Proteasome subunit beta type-1 OS=Homo sapiens GN=PSMB1 PE=1 SV=2	1.022	0.071	0.072	0.076	0.181	1.968	1.432	0.234	0.13	0.193	2.835	0.232	1.7	0.218	0.205	0.155	0.549	3.936
P42892	Endothelin-converting enzyme 1 OS=Homo sapiens GN=ECE1 PE=1 SV=2	1.064	1.132	1.634	3.656	0.76	0.206	0.52	0.507	0.28	0.802	0.149	1.921	1.064	1.518	1.789	2.431	0.369	0.245
Q5KU26	Collectin-12 OS=Homo sapiens GN=COLEC12 PE=1 SV=3	0.495	0.476	0.699	1.553	0.568	0.143	1.163	1.37	0.394	2.175	0.168	3.62	1.188	1.661	2.08	3.17	0.78	0.321
P98196	Probable phospholipid-transporting ATPase IH OS=Homo sapiens GN=ATP11A PE=1 SV=3	0.163	0.285	0.317	0.432	0.466	0.086	1.429	1.513	0.858	2.654	0.365	5.674	0.857	1.401	1.52	1.947	0.857	0.239
P01042	Kininogen-1 OS=Homo sapiens GN=KNG1 PE=1 SV=2	0.599	0.495	0.62	0.509	1.106	0.694	1.135	0.986	0.594	0.728	0.844	0.661	1.947	2.05	1.746	1.546	3.335	1.525
P12235	ADP/ATP translocase 1 OS=Homo sapiens GN=SLC25A4 PE=1 SV=4	0.114	2.87	2.636	0.212	0.265	0.083	0.496	5.78	0.6	5.947	0.246	0.562	0.084	0.659	0.74	0.107	0.04	0.053
Q9H9Y6	DNA-directed RNA polymerase I subunit RPA2 OS=Homo sapiens GN=POLR1B PE=1 SV=2	3.645	0.261	0.22	0.395	0.591	4.577	0.829	0.159	0.233	0.066	1.19	0.126	1.258	0.427	0.391	0.742	0.517	1.864
Q6PI48	Aspartate--tRNA ligase, mitochondrial OS=Homo sapiens GN=DARS2 PE=1 SV=1	0.304	3.535	1.816	0.166	3.024	0.148	0.46	2.747	2.482	1.744	0.342	0.162	0.252	1.359	1.316	0.405	1.396	0.331
Q92597	Protein NDRG1 OS=Homo sapiens GN=NDRG1 PE=1 SV=1	1.203	2.472	2.979	3.932	1.3	0.434	0.205	0.205	0.176	0.264	0.142	0.507	0.506	0.892	0.888	0.903	0.668	0.466
P14866	Heterogeneous nuclear ribonucleoprotein L OS=Homo sapiens GN=HNRNPL PE=1 SV=2	1.089	0.519	0.444	0.43	0.871	1.786	1.144	1.133	2.499	0.382	2.241	0.23	0.629	0.892	0.794	0.684	1.171	0.693
Q86UE4	Protein LYRIC OS=Homo sapiens GN=MTDH PE=1 SV=2	0.955	0.882	1.149	0.938	0.372	0.281	0.647	1.084	0.411	0.818	0.224	0.629	0.906	1.604	2.485	2.035	0.769	0.267
Q96JJ7	Protein disulfide-isomerase TMX3 OS=Homo sapiens GN=TMX3 PE=1 SV=2	1.047	1.924	2.791	3.612	0.115	0.174	0.878	1.224	0.303	1.219	0.119	1.551	0.762	1.492	1.634	1.455	0.134	0.532
P04062	Glucosylceramidase OS=Homo sapiens GN=GBA PE=1 SV=3	0.649	3.069	2.397	1.301	5.829	0.487	0.455	1.286	2.177	1.161	0.37	0.673	0.499	0.719	0.717	0.523	0.647	0.534
P30084	Enoyl-CoA hydratase, mitochondrial OS=Homo sapiens GN=ECHS1 PE=1 SV=4	0.675	4.438	1.764	0.337	1.676	0.401	0.172	3.032	3.088	1.696	0.136	0.23	0.274	1.402	0.93	0.293	0.661	0.161
Q9BYC5	Alpha-(1,6)-fucosyltransferase OS=Homo sapiens GN=FUT8 PE=1 SV=2	1.631	1.059	1.487	5.891	1.167	0.128	0.445	0.408	0.138	0.466	0.126	1.413	0.916	0.884	1	2.483	0.214	0.132
Q9Y5X2	Sorting nexin-8 OS=Homo sapiens GN=SNX8 PE=1 SV=1	0.791	0.36	0.403	0.725	0.542	1.139	1.64	1.378	2.228	0.567	2.341	0.519	0.485	0.365	0.337	0.417	0.761	0.553
P30837	Aldehyde dehydrogenase X, mitochondrial OS=Homo sapiens GN=ALDH1B1 PE=1 SV=3	0.089	1.02	0.524	0.096	0.369	0.097	0.55	2.955	2.338	3.458	0.479	0.313	0.326	1.938	2.671	0.736	1.168	0.253
Q6VY07	Phosphofurin acidic cluster sorting protein 1 OS=Homo sapiens GN=PACS1 PE=1 SV=2	0.699	0.592	0.673	0.819	0.92	0.858	1.33	0.922	2.047	0.91	2.033	0.89	0.713	0.525	0.537	0.83	0.226	0.641
P30566	Adenylosuccinate lyase OS=Homo sapiens GN=ADSL PE=1 SV=2	1.399	0.3	0.3	0.399	0.264	1.92	3.153	0.317	0.35	0.259	2.37	0.361	1.226	0.432	0.414	0.471	0.675	1.939
Q05193	Dynamin-1 OS=Homo sapiens GN=DNM1 PE=1 SV=2							0.964	1.686	1.258	2.612	0.468	2.631	1.21	1.662	1.656	1.093	1.096	0.771
Q13637	Ras-related protein Rab-32 OS=Homo sapiens GN=RAB32 PE=1 SV=3	0.708	1.651	2.029	1.855	1.564	0.338	0.79	1.362	1.674	1.813	0.383	2.559	0.537	1.131	1.138	1.095	0.272	0.293
P10412	Histone H1.4 OS=Homo sapiens GN=HIST1H1E PE=1 SV=2	2.049	0.045	0.101	0.15	0.14	2.663	1.015	1.172	2.421	0.427	2.734	0.088	0.246	0.049	0.051	0.383	0.111	0.355
Q02878	60S ribosomal protein L6 OS=Homo sapiens GN=RPL6 PE=1 SV=3	2.369	0.1	0.077	0.194	0.306	3.343	1.505	0.462	0.735	0.215	2.618	0.171	0.902	0.384	0.384	0.806	0.453	1.816
P32322	Pyrroline-5-carboxylate reductase 1, mitochondrial OS=Homo sapiens GN=PYCR1 PE=1 SV=2	0.17	2.751	1.468	0.154	1.502	0.115	0.101	1.063	1.205	1.412	0.089	0.084	0.308	2.967	4.172	1.102	1.42	0.264
P51531	Probable global transcription activator SNF2L2 OS=Homo sapiens GN=SMARCA2 PE=1 SV=2	0.849	0.27	0.253	0.351	0.568	1.545	1.74	0.884	1.605	0.56	2.684	0.269	1.031	0.758	0.739	1.511	0.86	1.186
Q96PU5	E3 ubiquitin-protein ligase NEDD4-like OS=Homo sapiens GN=NEDD4L PE=1 SV=2	1.238	1.77	2.173	3.032	1.235	0.548	0.571	0.578	0.569	0.685	0.441	1.41	0.791	0.821	0.922	0.784	0.432	0.665
P30041	Peroxiredoxin-6 OS=Homo sapiens GN=PRDX6 PE=1 SV=3	0.989	1.894	1.78	2.034	0.947	0.377	0.657	0.903	0.517	1.098	0.364	1.439	0.882	2.046	1.783	1.124	0.939	0.426
P08311	Cathepsin G OS=Homo sapiens GN=CTSG PE=1 SV=2	0.097	0.146	0.165	0.098	0.352	0.14	0.852	0.839	1.67	0.337	1.501	0.211	1.395	2.452	2.955	1.72	3.412	1.924
P43155	Carnitine O-acetyltransferase OS=Homo sapiens GN=CRAT PE=1 SV=5	0.416	2.941	1.838	0.33	2.795	0.202	0.616	2.991	3.911	1.869	0.504	0.225	0.265	1.429	1.443	0.416	0.921	0.197
P35659	Protein DEK OS=Homo sapiens GN=DEK PE=1 SV=1	1.873	0.268	0.213	0.333	0.829	2.435	1.129	1.065	2.667	0.545	2.947	0.223	0.4	0.268	0.274	0.286	0.254	0.483
Q13098	COP9 signalosome complex subunit 1 OS=Homo sapiens GN=GPS1 PE=1 SV=4	1.561	0.416	0.366	0.727	0.611	2.194	1.415	0.235	0.258	0.22	1.9	0.527	1.492	0.579	0.516	0.476	0.46	2.266
P12236	ADP/ATP translocase 3 OS=Homo sapiens GN=SLC25A6 PE=1 SV=4	0.084	3.433	3.442	0.203	0.142	0.171	0.314	3.18	0.378	4.408	0.033	0.475	0.136	1.125	1.397	0.312	0.01	0.018
P09467	Fructose-1,6-bisphosphatase 1 OS=Homo sapiens GN=FBP1 PE=1 SV=5	0.211	0.042	0.048	0.046	0.078	0.334	2.757	0.39	0.653	0.324	6.16	0.513	0.166	0.047	0.045	0.061	0.185	0.378
P61764	Syntaxin-binding protein 1 OS=Homo sapiens GN=STXBP1 PE=1 SV=1	0.786	1.426	1.964	2.108	1.164	0.38	0.957	1.46	1.992	1.307	0.968	2.065	1.055	0.876	0.813	1.072	1.466	1.4
P31689	DnaJ homolog subfamily A member 1 OS=Homo sapiens GN=DNAJA1 PE=1 SV=2	0.765	0.609	0.781	1.317	0.514	0.53	1.243	0.655	0.907	0.533	1.578	0.915	1.494	1.11	1.181	2.137	1.103	1.472
Q8IVG5	Sterile alpha motif domain-containing protein 9-like OS=Homo sapiens GN=SAMD9L PE=1 SV=2	1.962	0.437	0.296	0.449	0.766	2.332	1.608	1.362	1.885	0.614	1.854	0.498	0.868	0.738	0.715	0.664	0.31	0.929
O15511	Actin-related protein 2/3 complex subunit 5 OS=Homo sapiens GN=ARPC5 PE=1 SV=3	1.957	0.629	0.677	0.51	0.99	0.629	2.534	0.534	0.323	0.554	1.749	0.614	2.223	1.043	0.846	0.734	0.491	1.955
P29622	Kallistatin OS=Homo sapiens GN=SERPINA4 PE=1 SV=3	1.265	0.959	0.691	0.402	2.334	1.51	1.83	1.349	3.043	0.665	2.599	0.36	0.565	0.364	0.285	0.368	0.489	0.562
Q9HAV0	Guanine nucleotide-binding protein subunit beta-4 OS=Homo sapiens GN=GNB4 PE=1 SV=3	0.514	1.003	1.551	1.594	1.235	0.107	0.817	1.188	0.456	1.899	0.29	3.272	0.769	2.041	2.421	2.212	1.458	0.23
Q6IA69	Glutamine-dependent NAD(+) synthetase OS=Homo sapiens GN=NADSYN1 PE=1 SV=3	2.149	0.278	0.237	0.532	0.27	1.189	2.716	0.402	0.395	0.37	1.755	0.57	3.686	0.595	0.529	0.457	1.149	1.552
Q9ULH0	Kinase D-interacting substrate of 220 kDa OS=Homo sapiens GN=KIDINS220 PE=1 SV=3	0.881	1.47	2.445	2.013	1.814	0.418	0.698	0.807	0.847	1.076	0.421	1.065	2.14	1.498	1.669	1.952	2.174	2.891
Q9P2E5	Chondroitin sulfate glucuronyltransferase OS=Homo sapiens GN=CHPF2 PE=2 SV=2	1.042	1.078	1.458	3.757	0.7	0.247	0.687	0.555	0.282	0.761	0.22	1.834	0.997	1.297	1.583	2.531	0.538	0.352
Q8IYQ7	Threonine synthase-like 1 OS=Homo sapiens GN=THNSL1 PE=1 SV=2	0.918	4.498	2.862	0.28	3.032	0.265	0.545	2.194	1.608	2.026	0.572	0.261	0.389	1.128	1.226	0.533	2.484	0.291
P29323	Ephrin type-B receptor 2 OS=Homo sapiens GN=EPHB2 PE=1 SV=5							0.85	0.837	0.598	1.039	0.469	2.675	1.443	1.967	2.31	3.307	1.114	0.806
P19971	Thymidine phosphorylase OS=Homo sapiens GN=TYMP PE=1 SV=2	0.459	0.43	0.488	0.419	0.511	0.226	3.199	1.187	0.896	1.433	1.288	1.826	1.468	1.714	1.488	1.351	1.33	0.625
Q6JQN1	Acyl-CoA dehydrogenase family member 10 OS=Homo sapiens GN=ACAD10 PE=1 SV=1	0.619	2.415	1.647	0.57	1.748	0.553	0.622	2.686	2.179	2.573	0.838	0.373	0.791	1.076	1.008	0.381	1.384	0.971
Q09328	Alpha-1,6-mannosylglycoprotein 6-beta-N-acetylglucosaminyltransferase A OS=Homo sapiens GN=MGAT5 PE=2 SV=1	1.371	1.538	1.79	4.2	1.042	0.326	0.678	1.049	0.642	1.186	0.281	1.844	0.72	0.687	0.761	1.556	36.87	0.599
Q9Y2G0	Protein EFR3 homolog B OS=Homo sapiens GN=EFR3B PE=1 SV=2	1.286	2.11	2.607	3.021	1.739	0.509
P00325	Alcohol dehydrogenase 1B OS=Homo sapiens GN=ADH1B PE=1 SV=2	0.068	0.072	0.124	0.081	0.089	0.067	1.694	2.734	2.771	2.35	2.408	2.01	0.057	0.073	0.068	0.048	0.052	0.045
Q86W92	Liprin-beta-1 OS=Homo sapiens GN=PPFIBP1 PE=1 SV=2	0.818	1.892	2.283	2.137	1.29	0.48	0.826	0.672	1.238	0.87	0.999	1.006	0.935	1.472	1.607	1.81	1.344	0.688
P22102	Trifunctional purine biosynthetic protein adenosine-3 OS=Homo sapiens GN=GART PE=1 SV=1	0.735	1.142	1.07	0.908	0.746	0.585	0.916	0.812	1.004	0.86	0.925	1.01	1.229	2.057	1.894	1.901	2.198	1.052
P14384	Carboxypeptidase M OS=Homo sapiens GN=CPM PE=1 SV=2	0.265	0.296	0.464	0.657	0.443	0.077	1.642	2.068	0.877	3.475	0.323	6.397	0.473	0.739	0.916	0.982	0.375	0.189
Q15118	[Pyruvate dehydrogenase (acetyl-transferring)] kinase isozyme 1, mitochondrial OS=Homo sapiens GN=PDK1 PE=1 SV=1	0.248	4.249	2.741	0.251	2.91	0.245	0.273	2.018	1.998	1.9	0.274	0.18	0.248	1.887	2.022	0.404	0.738	0.14
P10644	cAMP-dependent protein kinase type I-alpha regulatory subunit OS=Homo sapiens GN=PRKAR1A PE=1 SV=1	0.812	1.808	2.096	1.921	0.994	0.425	0.456	0.568	0.31	0.857	0.292	1.319	0.828	1.753	1.967	1.692	2.145	0.578
P08621	U1 small nuclear ribonucleoprotein 70 kDa OS=Homo sapiens GN=SNRNP70 PE=1 SV=2	1.47	0.116	0.099	0.11	0.527	1.946	2.232	0.962	1.712	0.297	3.492	0.395	0.91	0.181	0.165	0.129	0.426	0.446
Q969X5	Endoplasmic reticulum-Golgi intermediate compartment protein 1 OS=Homo sapiens GN=ERGIC1 PE=1 SV=1	1.294	1.743	2.421	4.168	0.556	0.168	0.759	0.713	0.265	0.79	0.108	1.7	0.69	1.312	1.571	1.884	0.216	0.09
P30491	HLA class I histocompatibility antigen, B-53 alpha chain OS=Homo sapiens GN=HLA-B PE=1 SV=1													2.09	4.028	4.586	4.609	0.474	0.328
O43776	Asparagine--tRNA ligase, cytoplasmic OS=Homo sapiens GN=NARS PE=1 SV=1	1.088	1.07	0.993	0.911	1.351	0.934	1.286	1.127	1.493	0.908	1.189	1.175	1.186	1.3	1.106	1.329	1.097	0.92
P04792	Heat shock protein beta-1 OS=Homo sapiens GN=HSPB1 PE=1 SV=2	0.902	1.83	2.703	2.374	1.175	0.653	0.345	0.43	0.318	0.752	0.223	0.869	0.472	0.919	1.044	1.249	1.543	0.462
P19878	Neutrophil cytosol factor 2 OS=Homo sapiens GN=NCF2 PE=1 SV=2	0.252	0.207	0.247	0.221	0.165	0.283	0.705	0.734	1.154	0.634	0.835	0.557	0.662	3.166	3.276	1.125	1.867	0.557
Q14103	Heterogeneous nuclear ribonucleoprotein D0 OS=Homo sapiens GN=HNRNPD PE=1 SV=1	3.064	0.417	0.236	0.439	1.003	1.9	0.848	1.023	1.882	0.349	1.266	0.13	1.76	0.583	0.433	0.442	0.572	2.094
Q13425	Beta-2-syntrophin OS=Homo sapiens GN=SNTB2 PE=1 SV=1	0.953	1.883	2.475	2.479	1.073	0.439	0.764	0.608	0.512	0.874	0.533	1.479	0.709	0.911	1.149	1.439	0.715	0.476
P27169	Serum paraoxonase/arylesterase 1 OS=Homo sapiens GN=PON1 PE=1 SV=3	0.724	0.613	0.452	0.552	0.904	0.42	1.676	0.786	1.111	0.367	1.104	0.617	3.39	2.218	1.595	2.314	4.519	1.843
P09382	Galectin-1 OS=Homo sapiens GN=LGALS1 PE=1 SV=2	0.883	3.739	2.306	1.727	2.609	0.474	0.686	1.208	0.821	0.69	0.309	1.529	0.425	1.083	0.359	0.609	0.259	0.239
O43909	Exostosin-like 3 OS=Homo sapiens GN=EXTL3 PE=1 SV=1	1.861	1.199	1.55	5.199	2.495	0.289							0.58	0.613	0.654	1.262	0.57	0.27
P60660	Myosin light polypeptide 6 OS=Homo sapiens GN=MYL6 PE=1 SV=2	1.301	0.241	0.35	0.601	0.488	0.969	1.979	0.285	0.406	0.374	1.583	0.264	3.678	0.492	0.355	1.219	0.863	2.768
Q9H9B4	Sideroflexin-1 OS=Homo sapiens GN=SFXN1 PE=1 SV=4	0.185	2.606	2.573	0.187	0.186	0.076	0.462	2.823	0.501	3.953	0.184	0.6	0.29	1.914	2.22	0.752	0.269	0.086
O43837	Isocitrate dehydrogenase [NAD] subunit beta, mitochondrial OS=Homo sapiens GN=IDH3B PE=1 SV=2	0.364	3.429	1.782	0.341	2.233	0.217	0.372	2.931	3.665	2.07	0.397	0.216	0.166	1.059	1.087	0.24	1.577	0.096
Q96HE7	ERO1-like protein alpha OS=Homo sapiens GN=ERO1A PE=1 SV=2	1.128	2.647	1.864	3.026	2.415	0.341	0.951	1.463	0.882	1.255	0.255	1.117	0.487	1.227	1.142	0.867	0.334	0.27
P16152	Carbonyl reductase [NADPH] 1 OS=Homo sapiens GN=CBR1 PE=1 SV=3	0.885	2.482	1.356	1.321	1.411	0.589	0.978	1.026	1.075	0.738	0.931	0.974	0.668	1.339	1.054	0.611	0.3	0.554
Q9H270	Vacuolar protein sorting-associated protein 11 homolog OS=Homo sapiens GN=VPS11 PE=1 SV=1	1.391	0.584	0.609	0.999	0.581	1.47	1.333	0.862	1.094	0.687	2.126	0.771	0.781	0.94	0.82	0.936	0.415	0.97
P30481	HLA class I histocompatibility antigen, B-44 alpha chain OS=Homo sapiens GN=HLA-B PE=1 SV=1							1.585	3.092	0.916	4.446	0.315	7.588	0.656	0.158	0.154	0.227	0.374	1.242
Q8IYS2	Uncharacterized protein KIAA2013 OS=Homo sapiens GN=KIAA2013 PE=1 SV=1	1.095	0.969	1.396	3.663	0.787	0.233	1.119	0.865	0.259	1.405	0.171	3.848	0.862	0.974	1.285	2.249	0.328	0.117
O00139	Kinesin-like protein KIF2A OS=Homo sapiens GN=KIF2A PE=1 SV=3	0.805	0.395	0.398	0.384	0.797	1.516	1.172	1.513	3.475	0.707	2.745	0.346	0.837	0.587	0.734	0.935	0.569	0.489
Q9Y696	Chloride intracellular channel protein 4 OS=Homo sapiens GN=CLIC4 PE=1 SV=4	1.171	2.405	3.058	3.234	1.585	0.3	0.296	0.323	0.252	0.444	0.168	0.65	0.634	0.834	0.663	1.155	0.439	0.351
P61313	60S ribosomal protein L15 OS=Homo sapiens GN=RPL15 PE=1 SV=2	1.996	0.193	0.167	0.252	0.306	3.603	1.668	0.526	0.564	0.228	2.813	0.233	1.181	0.437	0.514	1.156	0.851	2
Q02127	Dihydroorotate dehydrogenase (quinone), mitochondrial OS=Homo sapiens GN=DHODH PE=1 SV=3	0.627	2.957	3.066	0.251	0.198	0.184	0.676	2.395	0.546	3.603	0.341	0.675	0.591	1.147	1.284	0.556	0.522	0.399
Q9UJU6	Drebrin-like protein OS=Homo sapiens GN=DBNL PE=1 SV=1	0.778	1.961	4.373	2.887	0.995	0.266	0.587	0.677	0.562	0.992	0.564	1.11	0.599	1.664	1.45	1.455	2.472	0.443
P25788	Proteasome subunit alpha type-3 OS=Homo sapiens GN=PSMA3 PE=1 SV=2	1.187	0.07	0.05	0.072	0.2	2.282	1.755	0.14	0.139	0.092	2.946	0.112	1.938	0.145	0.132	0.121	0.185	3.428
P22735	Protein-glutamine gamma-glutamyltransferase K OS=Homo sapiens GN=TGM1 PE=1 SV=4	0.696	0.663	0.598	0.495	3.62	1.887	0.83	0.732	1.084	2.242	1.097	1.181	0.926	0.603	0.56	2.097	1.153	0.791
Q96J84	Kin of IRRE-like protein 1 OS=Homo sapiens GN=KIRREL1 PE=1 SV=2	0.841	2.202	3.133	3.082	2.956	0.154	0.551	0.689	0.309	1.081	0.395	1.678	0.447	1.267	1.508	1.162	1.261	0.227
Q9UNE7	E3 ubiquitin-protein ligase CHIP OS=Homo sapiens GN=STUB1 PE=1 SV=2	0.896	2.074	2.586	2.768	1.922	0.336	0.714	0.744	0.435	1.113	0.447	2.06	0.786	1.325	1.468	1.683	1.196	0.496
Q9Y2H2	Phosphatidylinositide phosphatase SAC2 OS=Homo sapiens GN=INPP5F PE=1 SV=3	1.411	0.892	0.864	0.886	1.098	1.584	1.103	0.772	1.594	0.478	1.968	0.285	0.656	0.484	0.499	0.67	0.334	0.609
Q92619	Rho GTPase-activating protein 45 OS=Homo sapiens GN=ARHGAP45 PE=1 SV=2	0.48	0.543	0.91	0.697	0.638	0.4	1.184	1.053	1.379	1.117	1.257	0.989	0.928	1.889	1.745	1.025	0.735	0.892
A1L0T0	Acetolactate synthase-like protein OS=Homo sapiens GN=ILVBL PE=1 SV=2	0.657	1.169	1.62	1.931	0.832	0.22	1.616	1.673	0.453	1.779	0.323	2.633	0.402	0.893	1.095	1.174	0.189	0.122
P23142	Fibulin-1 OS=Homo sapiens GN=FBLN1 PE=1 SV=4	0.886	0.353	0.318	0.708	0.61	0.849	1.558	0.836	1.117	0.457	1.575	0.425	2.238	1.08	0.942	1.008	2.26	1.327
P11117	Lysosomal acid phosphatase OS=Homo sapiens GN=ACP2 PE=1 SV=3	0.66	1.36	1.292	1.439	2.271	0.136	1.097	1.168	1.237	1.026	0.621	1.78	0.65	1.317	1.625	1.489	0.472	0.308
P08253	72 kDa type IV collagenase OS=Homo sapiens GN=MMP2 PE=1 SV=2	0.232	0.26	0.221	0.2	0.644	0.284	1.204	1.276	1.867	0.771	1.425	0.891	1.634	2.333	1.401	1.1	1.63	1.994
P61163	Alpha-centractin OS=Homo sapiens GN=ACTR1A PE=1 SV=1	1.389	0.26	0.234	1.256	0.424	1.825	1.744	0.427	0.336	0.528	1.885	0.767	1.759	0.564	0.546	0.607	0.404	2.548
P08183	Multidrug resistance protein 1 OS=Homo sapiens GN=ABCB1 PE=1 SV=3	1.114	1.346	1.618	1.641	1.849	0.826	1.502	1.486	0.708	2.185	0.613	4.551	1.379	0.878	0.957	1.182	0.992	1.333
P14550	Alcohol dehydrogenase [NADP(+)] OS=Homo sapiens GN=AKR1A1 PE=1 SV=3	0.529	1.215	0.997	0.787	0.612	0.168	1.847	1.781	1.255	1.483	0.697	1.817	0.914	1.889	1.526	1.046	1.021	0.56
P20591	Interferon-induced GTP-binding protein Mx1 OS=Homo sapiens GN=MX1 PE=1 SV=4	0.431	0.53	0.664	0.558	0.754	0.448	2.082	2.252	1.811	2.31	1.835	1.732	0.609	1.542	1.218	0.702	0.262	0.473
P61019	Ras-related protein Rab-2A OS=Homo sapiens GN=RAB2A PE=1 SV=1	1.115	1.839	2.571	3.215	1.163	0.371	0.43	0.552	0.277	0.695	0.135	1.319	0.559	1.229	1.42	1.556	0.666	0.209
Q8N5C6	S1 RNA-binding domain-containing protein 1 OS=Homo sapiens GN=SRBD1 PE=1 SV=2	2.955	0.482	0.428	0.552	0.926	3.294	0.99	0.57	0.857	0.358	1.22	0.257	0.933	0.368	0.359	0.54	0.385	1.472
P08174	Complement decay-accelerating factor OS=Homo sapiens GN=CD55 PE=1 SV=4	1.716	1.988	2.893	3.678	2.73	0.557	0.487	0.447	0.264	0.771	0.306	1.774	0.595	1.036	1.246	1.36	1.389	0.296
O96005	Cleft lip and palate transmembrane protein 1 OS=Homo sapiens GN=CLPTM1 PE=1 SV=1	0.702	1.203	1.662	2.168	0.575	0.094	1.204	1.711	0.591	1.964	0.258	2.651	0.414	0.959	1.207	1.207	0.215	0.124
Q8TD55	Pleckstrin homology domain-containing family O member 2 OS=Homo sapiens GN=PLEKHO2 PE=1 SV=1	0.493	0.753	1.096	1.41	0.7	0.207	0.957	0.972	0.851	1.325	0.819	2.009	0.828	1.546	2.044	1.966	0.502	0.216
Q14160	Protein scribble homolog OS=Homo sapiens GN=SCRIB PE=1 SV=4	0.644	1.342	1.398	1.244	0.912	0.309	0.542	0.596	0.335	1.257	0.115	1.475	0.987	1.764	2.012	2.653	1.793	0.387
Q12802	A-kinase anchor protein 13 OS=Homo sapiens GN=AKAP13 PE=1 SV=2	0.667	0.706	1.083	1.284	0.696	0.521	0.989	0.92	0.782	1.202	0.7	1.725	1.042	1.998	2.049	2.53	1.523	0.499
Q15147	1-phosphatidylinositol 4,5-bisphosphate phosphodiesterase beta-4 OS=Homo sapiens GN=PLCB4 PE=1 SV=3	1.77	1.718	2.173	2.924	1.688	0.96							0.887	0.738	0.698	0.935	0.301	0.788
Q13418	Integrin-linked protein kinase OS=Homo sapiens GN=ILK PE=1 SV=2	0.593	0.793	0.961	1.258	0.567	0.428	0.899	1.005	1.258	0.894	1.04	1.264	1.23	1.857	1.806	1.944	1.158	0.825
P30462	HLA class I histocompatibility antigen, B-14 alpha chain OS=Homo sapiens GN=HLA-B PE=1 SV=1	1.672	2.359	5.826	5.996	0.907	0.201							0.016	0.01	0.01	0.03	0.032	0.031
O95837	Guanine nucleotide-binding protein subunit alpha-14 OS=Homo sapiens GN=GNA14 PE=1 SV=1	1.371	2.817	3.996	4.035	2.752	0.262	0.18	0.276	0.132	0.314	0.056	0.722
P16401	Histone H1.5 OS=Homo sapiens GN=HIST1H1B PE=1 SV=3	3.58	0.177	0.198	0.727	0.21	3.817	0.54	0.857	1.559	0.304	1.152	0.046	0.46	0.114	0.148	0.457	0.087	0.502
Q7Z2T5	TRMT1-like protein OS=Homo sapiens GN=TRMT1L PE=1 SV=2	1.234	0.323	0.327	0.582	0.754	1.859	1.575	1.036	1.784	0.517	2.801	0.329	0.896	0.472	0.514	0.992	1.067	1.01
Q16850	Lanosterol 14-alpha demethylase OS=Homo sapiens GN=CYP51A1 PE=1 SV=3	1.14	2.136	3.177	3.309	0.821	0.291	0.917	1.006	0.392	1.156	0.308	1.632	0.248	0.518	0.613	0.393	0.189	0.067
Q99497	Protein/nucleic acid deglycase DJ-1 OS=Homo sapiens GN=PARK7 PE=1 SV=2	0.605	3.701	1.879	1.18	2.913	0.159	0.796	1.375	1.084	1.023	0.258	1.129	0.804	1.576	1.077	1.002	1.474	0.172
Q8TCJ2	Dolichyl-diphosphooligosaccharide--protein glycosyltransferase subunit STT3B OS=Homo sapiens GN=STT3B PE=1 SV=1	0.526	1.365	1.974	2.065	0.691	0.065	0.949	1.385	0.348	1.545	0.091	1.126	0.57	1.653	2.119	1.518	0.172	0.089
Q06323	Proteasome activator complex subunit 1 OS=Homo sapiens GN=PSME1 PE=1 SV=1	0.715	0.734	0.789	0.91	0.69	0.617	0.987	0.928	1.175	0.995	1.18	1.659	0.987	2.316	2.094	1.613	0.715	0.925
O60443	Non-syndromic hearing impairment protein 5 OS=Homo sapiens GN=DFNA5 PE=1 SV=2	0.745	0.575	0.648	0.731	0.703	0.693	2.277	1.236	1.458	0.829	2.35	1.117	0.406	0.8	0.631	0.381	0.187	0.378
O15111	Inhibitor of nuclear factor kappa-B kinase subunit alpha OS=Homo sapiens GN=CHUK PE=1 SV=2	0.712	0.273	0.277	0.552	0.377	1.093	1.654	0.914	1.44	0.582	2.408	0.824	1.167	0.849	0.905	1.4	0.52	0.982
Q06278	Aldehyde oxidase OS=Homo sapiens GN=AOX1 PE=1 SV=2	0.441	0.141	0.161	0.232	0.16	0.586	3.193	0.71	0.568	0.908	4.417	1.429	0.727	0.396	0.38	0.53	0.798	0.819
A5YKK6	CCR4-NOT transcription complex subunit 1 OS=Homo sapiens GN=CNOT1 PE=1 SV=2	1.006	0.527	0.582	0.928	0.799	1.255	1.108	0.671	0.863	0.587	1.237	0.674	1.821	1.737	1.604	1.544	1.032	1.95
Q92947	Glutaryl-CoA dehydrogenase, mitochondrial OS=Homo sapiens GN=GCDH PE=1 SV=1	0.291	3.572	1.92	0.21	2.306	0.292	0.338	2.594	2.557	1.531	0.266	0.236	0.236	1.436	1.341	0.37	1.303	0.311
Q9Y3F4	Serine-threonine kinase receptor-associated protein OS=Homo sapiens GN=STRAP PE=1 SV=1	1.04	1.174	1.108	0.943	1.009	0.696	0.891	0.695	0.603	0.756	0.639	0.825	1.278	2.207	1.958	1.807	3.026	0.958
P51858	Hepatoma-derived growth factor OS=Homo sapiens GN=HDGF PE=1 SV=1	1.194	0.61	0.768	0.769	1.043	0.712	0.755	0.784	1.253	0.506	0.777	0.565	1.316	2.215	2.294	2.178	3.897	1.167
P10155	60 kDa SS-A/Ro ribonucleoprotein OS=Homo sapiens GN=TROVE2 PE=1 SV=2	1.223	0.387	0.344	0.375	0.73	1.372	1.79	0.756	1.376	0.395	2.361	0.399	1.508	0.821	0.734	0.879	0.996	1.457
P0DOY2	Immunoglobulin lambda constant 2 OS=Homo sapiens GN=IGLC2 PE=1 SV=1	0.659	0.071	0.109	0.132	0.145	0.87	1.406	0.217	0.332	0.155	2.245	0.187	3.313	0.836	0.935	0.774	2.296	5.38
P37235	Hippocalcin-like protein 1 OS=Homo sapiens GN=HPCAL1 PE=1 SV=3	1.893	2.992	2.936	3.506	5.499	0.821	0.428	0.736	0.765	0.315	0.418	0.713	0.413	0.812	0.671	0.465	0.58	0.276
Q03519	Antigen peptide transporter 2 OS=Homo sapiens GN=TAP2 PE=1 SV=1	0.513	1.194	1.705	1.506	0.211	0.14	1.346	2.079	0.631	2.42	0.29	1.958	0.616	1.304	1.68	1.38	0.376	0.204
P62136	Serine/threonine-protein phosphatase PP1-alpha catalytic subunit OS=Homo sapiens GN=PPP1CA PE=1 SV=1	0.834	1.954	2.288	1.925	1.223	0.465	0.622	0.638	0.665	0.681	0.673	0.768	1.104	1.587	1.473	1.243	1.067	1.089
P26196	Probable ATP-dependent RNA helicase DDX6 OS=Homo sapiens GN=DDX6 PE=1 SV=2	0.891	0.426	0.397	0.458	0.442	1.224	1.555	1.592	3.088	0.678	1.838	0.415	0.766	0.745	0.715	0.612	0.347	0.838
P07910	Heterogeneous nuclear ribonucleoproteins C1/C2 OS=Homo sapiens GN=HNRNPC PE=1 SV=4	0.889	0.339	0.262	0.281	0.461	0.813	0.976	0.868	1.399	0.337	1.505	0.221	0.914	0.912	0.913	0.626	2.356	1.722
Q13263	Transcription intermediary factor 1-beta OS=Homo sapiens GN=TRIM28 PE=1 SV=5	0.962	0.09	0.09	0.205	0.237	1.315	1.592	0.92	1.695	0.441	2.63	0.378	1.289	0.72	0.682	1.272	0.59	1.149
Q9UKM9	RNA-binding protein Raly OS=Homo sapiens GN=RALY PE=1 SV=1	0.813	0.261	0.189	0.224	0.732	1.509	1.519	0.822	1.98	0.367	3.144	0.351	0.472	0.46	0.519	0.43	0.645	0.458
P18084	Integrin beta-5 OS=Homo sapiens GN=ITGB5 PE=1 SV=1	0.944	1.392	2.069	3.28	1.249	0.232	0.629	0.56	0.295	0.89	0.259	1.896	1.086	1.761	2.081	2.519	0.575	0.212
Q9H078	Caseinolytic peptidase B protein homolog OS=Homo sapiens GN=CLPB PE=1 SV=1	0.269	3.467	2.166	0.345	5.297	0.203	0.48	2.292	2.037	2.027	0.376	0.341	0.301	1.241	1.233	0.516	1.222	0.309
Q02543	60S ribosomal protein L18a OS=Homo sapiens GN=RPL18A PE=1 SV=2	2.125	0.096	0.1	0.266	0.353	3.618	1.331	0.503	0.965	0.21	3.008	0.147	0.718	0.321	0.358	0.729	0.459	1.311
O15143	Actin-related protein 2/3 complex subunit 1B OS=Homo sapiens GN=ARPC1B PE=1 SV=3	0.724	0.689	0.977	0.433	0.953	1.291	1.646	0.579	0.915	0.522	1.748	0.479	1.416	0.756	0.77	0.82	0.832	2.189
P05387	60S acidic ribosomal protein P2 OS=Homo sapiens GN=RPLP2 PE=1 SV=1	1.641	0.46	0.385	0.379	0.784	2.456	0.393	0.208	0.203	0.144	0.569	0.089	0.6	0.662	0.414	0.435	0.374	1.022
Q9Y276	Mitochondrial chaperone BCS1 OS=Homo sapiens GN=BCS1L PE=1 SV=1	0.287	3.651	3.357	0.375	0.254	0.334	0.337	2.133	0.319	2.856	0.155	0.355	0.455	1.718	1.821	0.971	0.371	0.377
Q9Y305	Acyl-coenzyme A thioesterase 9, mitochondrial OS=Homo sapiens GN=ACOT9 PE=1 SV=2	0.472	3.688	2.421	0.381	4.759	0.166	0.437	2.148	2.609	1.46	0.319	0.265	0.203	1.383	1.322	0.328	2.092	0.161
Q15057	Arf-GAP with coiled-coil, ANK repeat and PH domain-containing protein 2 OS=Homo sapiens GN=ACAP2 PE=1 SV=3	0.928	0.82	0.954	1.057	0.791	0.816	1.016	0.847	0.978	0.915	1.128	1.066	1.413	1.781	1.758	1.266	0.761	1.414
P04222	HLA class I histocompatibility antigen, Cw-3 alpha chain OS=Homo sapiens GN=HLA-C PE=1 SV=2													0.775	2.312	2.587	2.087	2.335	0.229
Q9P015	39S ribosomal protein L15, mitochondrial OS=Homo sapiens GN=MRPL15 PE=1 SV=1	0.245	2.476	2.113	0.221	5.216	0.294	0.603	1.94	1.802	2.818	0.734	0.21	0.196	0.843	0.994	0.367	1.132	0.404
P18669	Phosphoglycerate mutase 1 OS=Homo sapiens GN=PGAM1 PE=1 SV=2	1.003	1.679	1.537	1.533	1.587	0.378	1.596	0.928	0.845	0.927	0.934	1.381	1.112	1.825	1.674	1.372	3.528	0.421
P51798	H(+)/Cl(-) exchange transporter 7 OS=Homo sapiens GN=CLCN7 PE=1 SV=2	0.727	1.338	1.79	1.718	1.436	0.368	1.114	1.443	1.026	2.228	0.523	3.006	0.607	0.84	1	0.99	0.452	0.298
Q9H2M9	Rab3 GTPase-activating protein non-catalytic subunit OS=Homo sapiens GN=RAB3GAP2 PE=1 SV=1	1.021	0.772	0.662	0.896	0.707	1.011	1.594	0.833	1.037	0.731	1.347	0.769	1.116	1.447	1.334	1.609	0.868	0.899
Q9Y3T9	Nucleolar complex protein 2 homolog OS=Homo sapiens GN=NOC2L PE=1 SV=4	2.167	0.406	0.314	0.375	0.908	2.692	1.619	0.702	0.809	0.306	2.112	0.275	0.679	0.3	0.318	0.653	0.207	0.911
P04424	Argininosuccinate lyase OS=Homo sapiens GN=ASL PE=1 SV=4	4.627	0.944	0.886	1.008	0.745	1.042	2.166	0.343	0.267	0.325	0.786	0.572	3.404	0.778	0.741	0.571	0.717	0.657
Q9H5V8	CUB domain-containing protein 1 OS=Homo sapiens GN=CDCP1 PE=1 SV=3	1.319	1.624	2.372	2.954	1.91	0.509	0.52	0.388	0.699	0.424	0.959	1.042	0.677	0.686	0.754	1.066	1.289	0.616
Q5T2N8	ATPase family AAA domain-containing protein 3C OS=Homo sapiens GN=ATAD3C PE=2 SV=2
Q96KP1	Exocyst complex component 2 OS=Homo sapiens GN=EXOC2 PE=1 SV=1	0.909	1.032	1.292	1.437	0.908	0.65	1.057	0.828	0.594	1.29	1.008	1.936	0.994	1.431	1.461	1.802	0.479	0.772
Q9NY33	Dipeptidyl peptidase 3 OS=Homo sapiens GN=DPP3 PE=1 SV=2	0.724	0.726	0.704	0.669	0.908	0.364	2.385	0.95	0.783	0.972	1.224	1.128	1.802	1.848	1.557	1.059	1.67	1.023
P50552	Vasodilator-stimulated phosphoprotein OS=Homo sapiens GN=VASP PE=1 SV=3	0.688	1.293	2.137	1.952	0.993	0.346	0.467	0.678	0.502	1.4	0.137	1.804	0.68	1.663	1.94	1.906	3.428	0.297
Q16666	Gamma-interferon-inducible protein 16 OS=Homo sapiens GN=IFI16 PE=1 SV=3	1.009	0.819	0.773	0.486	0.619	1.141	0.893	1.639	3.616	0.813	1.388	0.477	0.804	1.334	1.473	1.475	0.916	0.829
Q9H9G7	Protein argonaute-3 OS=Homo sapiens GN=AGO3 PE=1 SV=2	1.697	0.467	0.442	0.56	0.929	2.066	1.454	0.749	1.874	0.558	3.188	0.602	1.775	0.491	0.391	0.737	0.632	2.557
Q9BT78	COP9 signalosome complex subunit 4 OS=Homo sapiens GN=COPS4 PE=1 SV=1	2.452	0.44	0.425	0.784	0.627	1.491	2.401	0.374	0.403	0.423	1.441	0.55	2.904	0.867	0.707	0.795	1.444	1.286
Q14692	Ribosome biogenesis protein BMS1 homolog OS=Homo sapiens GN=BMS1 PE=1 SV=1	2.281	0.321	0.329	0.31	0.741	3.103	1.317	0.637	0.741	0.29	1.874	0.195	1.014	0.28	0.28	0.709	0.287	1.664
Q86TV6	Tetratricopeptide repeat protein 7B OS=Homo sapiens GN=TTC7B PE=1 SV=3	1.174	2.059	2.732	3.069	1.271	0.5	0.391	0.678	0.724	0.525	0.297	1.113	0.952	1.146	1.189	1.383	0.666	0.701
Q9Y6D5	Brefeldin A-inhibited guanine nucleotide-exchange protein 2 OS=Homo sapiens GN=ARFGEF2 PE=1 SV=3	0.879	0.97	1.066	1.282	1.1	0.675	0.861	0.662	0.764	0.572	0.732	0.984	1.469	1.429	1.484	1.796	1.679	1.22
Q15437	Protein transport protein Sec23B OS=Homo sapiens GN=SEC23B PE=1 SV=2	1.122	0.744	0.863	1.154	0.824	1.2	1.235	0.66	0.871	0.505	1.494	0.639	1.797	1.222	1.113	1.609	1.945	1.895
P00736	Complement C1r subcomponent OS=Homo sapiens GN=C1R PE=1 SV=2	0.387	0.117	0.121	0.127	0.288	0.421	1.041	0.922	1.316	0.428	1.263	0.422	4.743	0.882	0.643	0.717	2.865	5.955
P62820	Ras-related protein Rab-1A OS=Homo sapiens GN=RAB1A PE=1 SV=3	1.012	1.322	1.516	2.855	0.927	0.391	0.935	1.032	0.632	1.399	0.394	2.785	0.512	0.906	0.894	1.255	0.683	0.234
Q14558	Phosphoribosyl pyrophosphate synthase-associated protein 1 OS=Homo sapiens GN=PRPSAP1 PE=1 SV=2	3.133	0.357	0.398	0.746	0.577	3.152	0.75	0.497	0.662	0.2	1.267	0.283	1.19	0.637	0.547	0.548	0.612	1.714
O60240	Perilipin-1 OS=Homo sapiens GN=PLIN1 PE=1 SV=2	0.205	0.1	0.153	0.169	0.134	0.196	1.744	1.125	0.696	1.921	1.003	8.707	0.17	0.238	0.337	0.222	0.258	0.117
Q96EY7	Pentatricopeptide repeat domain-containing protein 3, mitochondrial OS=Homo sapiens GN=PTCD3 PE=1 SV=3	0.248	2.684	2.19	0.2	3.945	0.194	0.556	2.608	2.353	2.745	0.589	0.197	0.32	1.277	1.315	0.328	1.86	0.424
P05771	Protein kinase C beta type OS=Homo sapiens GN=PRKCB PE=1 SV=4	0.121	0.132	0.649	0.174	0.274	0.118	0.976	1.035	1.428	1.515	1.554	2.3	0.491	1.621	2.281	1.275	1.339	0.298
Q9UJA5	tRNA (adenine(58)-N(1))-methyltransferase non-catalytic subunit TRM6 OS=Homo sapiens GN=TRMT6 PE=1 SV=1	2.359	0.263	0.232	0.214	0.523	2.777	1.353	0.39	0.561	0.207	1.934	0.234	1.728	0.442	0.451	1.031	0.963	2.113
Q9UH62	Armadillo repeat-containing X-linked protein 3 OS=Homo sapiens GN=ARMCX3 PE=1 SV=1	0.949	1.327	1.135	0.749	1.664	1.896	0.909	0.763	1.115	0.618	1.471	0.479	0.466	1.544	1.713	0.226	0.01	0.226
P07858	Cathepsin B OS=Homo sapiens GN=CTSB PE=1 SV=3	0.694	3.386	1.868	0.953	3.821	0.633	0.691	1.554	2.413	0.975	0.808	0.45	0.207	0.364	0.266	0.429	0.301	0.161
Q86YV0	RAS protein activator like-3 OS=Homo sapiens GN=RASAL3 PE=1 SV=2	0.632	0.199	0.276	0.214	0.286	0.839	1.061	0.967	1.958	0.935	2.229	1.216	1.033	2.542	2.27	2.133	1.97	0.652
P43353	Aldehyde dehydrogenase family 3 member B1 OS=Homo sapiens GN=ALDH3B1 PE=1 SV=1	0.349	0.37	0.462	0.451	0.282	0.239	1.22	1.392	0.684	2.079	0.379	3.811	0.79	2.044	2.2	1.664	0.714	0.507
Q99615	DnaJ homolog subfamily C member 7 OS=Homo sapiens GN=DNAJC7 PE=1 SV=2	0.573	0.515	0.592	0.626	0.619	0.548	1.369	1.262	2.326	0.81	1.815	1.048	0.872	1.091	1.092	1.03	1.391	0.853
Q9Y295	Developmentally-regulated GTP-binding protein 1 OS=Homo sapiens GN=DRG1 PE=1 SV=1	0.877	0.516	0.448	0.521	0.609	0.852	1.204	1.346	3.387	0.561	2.872	0.37	0.553	0.912	0.838	0.71	1.257	0.884
Q6ZXV5	Transmembrane and TPR repeat-containing protein 3 OS=Homo sapiens GN=TMTC3 PE=1 SV=2	0.943	2.161	3.44	2.81	0.981	0.198	0.665	0.782	0.337	0.857	0.196	0.802	0.562	1.378	1.706	1.441	0.506	0.285
P25787	Proteasome subunit alpha type-2 OS=Homo sapiens GN=PSMA2 PE=1 SV=2	1.442	0.055	0.044	0.087	0.142	2.308	1.766	0.082	0.095	0.033	3.068	0.101	2.018	0.098	0.112	0.086	0.262	3.861
Q8TCU6	Phosphatidylinositol 3,4,5-trisphosphate-dependent Rac exchanger 1 protein OS=Homo sapiens GN=PREX1 PE=1 SV=3							1.116	0.92	1.32	0.634	1.628	0.62	1.496	2.234	2.136	1.736	1.245	1.515
P39060	Collagen alpha-1(XVIII) chain OS=Homo sapiens GN=COL18A1 PE=1 SV=5	1.191	0.397	0.36	0.319	0.89	1.42	1.153	1.363	3.919	0.506	2.6	0.378	0.506	0.376	0.404	0.377	0.555	0.616
P0DOX8	Immunoglobulin lambda-1 light chain OS=Homo sapiens PE=1 SV=1	0.715	0.078	0.107	0.133	0.135	0.822	1.203	0.283	0.306	0.333	1.815	0.315	3.327	0.767	0.786	0.635	2.155	5.659
Q15833	Syntaxin-binding protein 2 OS=Homo sapiens GN=STXBP2 PE=1 SV=2	0.456	0.262	0.356	0.585	0.257	0.203	1.296	1.487	1.058	1.906	0.751	3.799	0.833	1.984	2.03	1.765	0.765	0.479
Q9UGI8	Testin OS=Homo sapiens GN=TES PE=1 SV=1	0.942	1.946	2.445	2.308	1.156	0.428	0.607	0.571	0.614	0.742	0.64	0.986	0.658	1.764	1.754	1.17	1.775	0.47
Q58DX5	Inactive N-acetylated-alpha-linked acidic dipeptidase-like protein 2 OS=Homo sapiens GN=NAALADL2 PE=1 SV=3	1.883	1.599	2.049	6.866	0.925	0.223	0.217	0.281	0.212	0.269	0.214	0.526	0.322	0.24	0.235	0.342	0.241	0.299
P06865	Beta-hexosaminidase subunit alpha OS=Homo sapiens GN=HEXA PE=1 SV=2	0.475	2.727	1.313	0.692	6.46	0.257	1.101	1.743	3.906	1.176	0.794	0.547	0.362	0.516	0.417	0.39	0.425	0.235
O95477	ATP-binding cassette sub-family A member 1 OS=Homo sapiens GN=ABCA1 PE=1 SV=3	0.484	0.865	1.216	1.139	0.729	0.291	1.219	1.176	0.55	2.108	0.383	3.713	0.913	2.028	2.076	2.61	0.697	0.219
P08572	Collagen alpha-2(IV) chain OS=Homo sapiens GN=COL4A2 PE=1 SV=4	1.758	0.494	0.651	0.901	0.506	1.305	2.057	0.255	0.304	0.378	1.852	0.248	2.28	0.632	0.721	0.737	1.014	3.486
P22234	Multifunctional protein ADE2 OS=Homo sapiens GN=PAICS PE=1 SV=3	1.67	0.385	0.342	0.765	0.4	1.495	1.74	0.361	0.34	0.31	1.191	0.444	2.821	0.787	0.659	0.821	0.491	1.966
P52209	6-phosphogluconate dehydrogenase, decarboxylating OS=Homo sapiens GN=PGD PE=1 SV=3	0.666	0.271	0.247	0.251	0.325	0.853	2.692	0.572	0.515	0.561	1.792	0.723	1.383	1.813	1.481	0.958	0.672	0.984
P48960	CD97 antigen OS=Homo sapiens GN=CD97 PE=1 SV=4	0.824	1.131	1.464	2.507	0.92	0.093	0.786	0.87	0.337	1.744	0.105	2.84	0.923	1.858	2.223	2.516	0.387	0.229
O00487	26S proteasome non-ATPase regulatory subunit 14 OS=Homo sapiens GN=PSMD14 PE=1 SV=1	1.939	0.114	0.174	0.888	0.342	2.003	1.476	0.133	0.157	0.123	2.212	0.212	1.911	0.572	0.559	0.974	0.388	2.918
Q9NPH3	Interleukin-1 receptor accessory protein OS=Homo sapiens GN=IL1RAP PE=1 SV=2	1.078	2.038	3.011	2.96	2.159	0.364	0.365	0.364	0.164	0.634	0.146	1.135	0.475	0.804	0.784	1.055	0.337	0.183
Q92835	Phosphatidylinositol 3,4,5-trisphosphate 5-phosphatase 1 OS=Homo sapiens GN=INPP5D PE=1 SV=2	0.45	0.333	0.388	0.424	0.975	0.71	1.555	0.969	1.075	0.858	1.37	0.67	1.741	1.809	1.673	1.374	2.473	2.885
Q8NBX0	Saccharopine dehydrogenase-like oxidoreductase OS=Homo sapiens GN=SCCPDH PE=1 SV=1	0.906	3.277	3.617	2.968	1.301	0.171	0.673	1.208	0.28	1.504	0.166	1.394	0.183	0.507	0.591	0.421	0.135	0.061
Q9BZQ6	ER degradation-enhancing alpha-mannosidase-like protein 3 OS=Homo sapiens GN=EDEM3 PE=1 SV=2	0.901	1.764	1.878	1.716	1.865	0.49	1.214	0.792	0.808	0.692	0.924	0.704	0.814	1.656	1.603	1.345	0.816	0.565
Q13561	Dynactin subunit 2 OS=Homo sapiens GN=DCTN2 PE=1 SV=4	0.408	1.444	1.492	0.883	1.258	0.308	0.615	1.14	0.877	1.945	0.389	2.115	0.919	1.879	2.559	1.808	1.475	0.521
Q14112	Nidogen-2 OS=Homo sapiens GN=NID2 PE=1 SV=3	0.881	0.159	0.141	0.192	0.229	1.107	2.983	0.486	0.584	0.273	3.103	0.298	3.454	0.394	0.313	0.514	0.626	2.724
P17213	Bactericidal permeability-increasing protein OS=Homo sapiens GN=BPI PE=1 SV=4	0.045	0.04	0.034	0.047	0.1	0.043	0.104	0.123	0.247	0.048	0.241	0.067	4.095	2.421	2.518	2.753	3.429	5.035
Q3LXA3	Triokinase/FMN cyclase OS=Homo sapiens GN=TKFC PE=1 SV=2	1.307	1.199	1.135	1.557	1.406	1.157	1.183	0.612	0.638	0.632	0.832	1.041	1.412	1.33	1.191	0.88	1.231	1.471
Q16610	Extracellular matrix protein 1 OS=Homo sapiens GN=ECM1 PE=1 SV=2	2.168	0.841	0.841	0.969	1.946	3.025	0.936	0.728	0.603	0.491	0.888	0.6	0.845	0.363	0.338	0.407	0.502	1.135
O43175	D-3-phosphoglycerate dehydrogenase OS=Homo sapiens GN=PHGDH PE=1 SV=4	0.841	1.914	1.889	1.817	1.283	0.527	0.732	0.923	0.904	1.079	0.687	1.368	0.546	1.323	1.354	1.139	1.379	0.306
Q14847	LIM and SH3 domain protein 1 OS=Homo sapiens GN=LASP1 PE=1 SV=2	0.504	0.815	2.177	1.881	0.412	0.212	0.66	0.664	1.162	1.581	0.689	1.843	0.502	1.451	2.327	1.717	1.953	0.228
P51572	B-cell receptor-associated protein 31 OS=Homo sapiens GN=BCAP31 PE=1 SV=3	1.151	1.666	2.581	3.668	0.166	0.122	0.889	1.287	0.394	1.445	0.189	1.854	0.363	0.859	0.91	0.904	0.175	0.082
Q9HCU5	Prolactin regulatory element-binding protein OS=Homo sapiens GN=PREB PE=1 SV=2	0.924	1.532	2.559	2.865	0.674	0.17	1.027	1.173	0.403	1.389	0.201	1.366	0.565	1.417	1.86	1.547	0.279	0.069
P17931	Galectin-3 OS=Homo sapiens GN=LGALS3 PE=1 SV=5	0.727	0.462	0.613	1.13	0.636	0.377	1.651	0.781	1.576	0.518	3.788	1.162	0.106	0.161	0.172	0.214	0.339	0.057
Q9HBH5	Retinol dehydrogenase 14 OS=Homo sapiens GN=RDH14 PE=1 SV=1	0.782	1.459	1.795	1.688	0.96	0.474	1.099	1.455	0.702	1.71	0.681	1.747	0.636	1.279	1.488	1.282	0.475	0.322
P28370	Probable global transcription activator SNF2L1 OS=Homo sapiens GN=SMARCA1 PE=1 SV=2	2.021	0.923	1.031	1.57	1.263	2.092	0.889	0.795	1.183	0.65	1.18	0.608	0.935	1.045	1.05	0.866	0.973	0.987
P50440	Glycine amidinotransferase, mitochondrial OS=Homo sapiens GN=GATM PE=1 SV=1	0.418	5.549	2.079	0.382	7.542	0.421	0.143	0.743	1.161	0.352	0.124	0.111	0.157	0.993	0.473	0.108	1.406	0.148
Q9HCB6	Spondin-1 OS=Homo sapiens GN=SPON1 PE=1 SV=2	0.902	0.258	0.233	0.234	0.803	1.45	1.825	1.158	1.715	0.47	2	0.369	0.881	0.506	0.456	0.481	1.126	0.568
Q9HBL0	Tensin-1 OS=Homo sapiens GN=TNS1 PE=1 SV=2							1.448	2.314	3.684	1.465	2.586	0.911	0.356	0.617	0.629	0.64	0.242	0.313
O95490	Adhesion G protein-coupled receptor L2 OS=Homo sapiens GN=ADGRL2 PE=1 SV=2	1.187	2.023	2.733	3.128	2.656	0.384							0.657	1.136	1.28	1.247	1.113	0.331
P26358	DNA (cytosine-5)-methyltransferase 1 OS=Homo sapiens GN=DNMT1 PE=1 SV=2	1.741	0.202	0.213	0.289	0.41	2.438	1.338	0.839	1.586	0.391	1.98	0.235	1.294	0.386	0.369	0.68	0.5	1.792
P12268	Inosine-5'-monophosphate dehydrogenase 2 OS=Homo sapiens GN=IMPDH2 PE=1 SV=2	1.271	0.886	0.869	0.596	0.707	0.853	1.464	0.626	0.753	0.542	1.667	0.922	1.394	1.442	1.507	1.172	0.901	1.302
Q68CZ2	Tensin-3 OS=Homo sapiens GN=TNS3 PE=1 SV=2	1.001	1.537	1.832	1.756	0.965	0.608	0.935	1.301	1.381	1.64	1.248	1.438	0.969	1.765	2.11	2.854	1.631	0.343
P33897	ATP-binding cassette sub-family D member 1 OS=Homo sapiens GN=ABCD1 PE=1 SV=2	1.039	2.116	2.616	2.102	0.854	0.275	0.934	1.713	0.87	1.502	0.343	0.4	0.363	1.085	1.219	0.497	0.222	0.184
O14773	Tripeptidyl-peptidase 1 OS=Homo sapiens GN=TPP1 PE=1 SV=2	0.55	2.179	1.123	0.754	2.398	0.566	1.523	1.313	2.884	0.926	2.376	0.733	0.378	0.589	0.658	0.445	0.344	0.261
Q92506	Estradiol 17-beta-dehydrogenase 8 OS=Homo sapiens GN=HSD17B8 PE=1 SV=2	0.549	2.908	1.375	0.253	1.63	0.303	0.49	3.502	3.494	2.098	0.406	0.182	0.411	1.133	0.887	0.253	1.218	0.485
P54709	Sodium/potassium-transporting ATPase subunit beta-3 OS=Homo sapiens GN=ATP1B3 PE=1 SV=1	0.922	3.29	4.21	3.215	4.098	0.109	0.207	0.33	0.163	0.642	0.069	0.982	0.34	0.759	0.87	0.731	0.375	0.119
P24539	ATP synthase F(0) complex subunit B1, mitochondrial OS=Homo sapiens GN=ATP5F1 PE=1 SV=2	0.292	3.043	2.975	0.352	0.336	0.324	0.36	3.048	0.379	4.124	0.078	0.372	0.259	1.542	1.773	0.407	0.106	0.136
P63244	Receptor of activated protein C kinase 1 OS=Homo sapiens GN=RACK1 PE=1 SV=3	2.866	0.455	0.381	0.471	0.62	3.74	0.483	0.514	0.519	0.33	0.729	0.236	0.691	1.004	0.743	0.586	1.139	1.024
Q9NQC3	Reticulon-4 OS=Homo sapiens GN=RTN4 PE=1 SV=2	1.665	1.095	1.533	4.778	0.465	0.315	1.148	0.602	0.348	0.628	0.394	2.893	0.503	0.437	0.526	0.951	0.077	0.137
P32969	60S ribosomal protein L9 OS=Homo sapiens GN=RPL9 PE=1 SV=1	2.124	0.157	0.12	0.239	0.288	2.33	0.816	1.056	3.177	0.423	1.817	0.118	0.375	0.424	0.309	0.381	0.317	0.405
Q96HN2	Adenosylhomocysteinase 3 OS=Homo sapiens GN=AHCYL2 PE=1 SV=1	1.132	2.109	2.552	4.271	1.4	0.189	0.771	0.617	0.716	0.776	0.71	1.006
P43897	Elongation factor Ts, mitochondrial OS=Homo sapiens GN=TSFM PE=1 SV=2	0.428	4.829	1.892	0.253	2.772	0.268	0.425	1.972	2.836	1.64	0.542	0.31	0.355	1.47	1.194	0.355	0.69	0.394
P51884	Lumican OS=Homo sapiens GN=LUM PE=1 SV=2	0.335	0.343	0.28	0.269	0.88	0.383	1.645	1.194	1.634	0.889	1.828	1.182	1.343	1.847	1.23	0.834	3.944	0.821
Q5VT25	Serine/threonine-protein kinase MRCK alpha OS=Homo sapiens GN=CDC42BPA PE=1 SV=1	1.308	0.795	1.041	1.169	1.115	1.694	1.033	1.304	2.544	0.791	1.767	0.733
P36543	V-type proton ATPase subunit E 1 OS=Homo sapiens GN=ATP6V1E1 PE=1 SV=1	0.903	2.115	1.711	2.063	2.666	0.969	0.486	1.012	1.256	0.793	0.995	0.949	0.45	0.72	0.786	1.016	0.533	0.423
O15160	DNA-directed RNA polymerases I and III subunit RPAC1 OS=Homo sapiens GN=POLR1C PE=1 SV=1	3.152	0.268	0.167	0.38	0.476	4.27	0.962	0.152	0.198	0.063	1.072	0.119	1.707	0.386	0.382	0.784	0.681	2.471
Q9HC35	Echinoderm microtubule-associated protein-like 4 OS=Homo sapiens GN=EML4 PE=1 SV=3	1.032	0.705	0.893	0.673	0.879	0.75	0.976	0.97	1.124	0.729	1.165	0.586	1.433	1.706	1.743	1.492	2.253	1.514
Q7L0Y3	Mitochondrial ribonuclease P protein 1 OS=Homo sapiens GN=TRMT10C PE=1 SV=2	0.263	3.677	2.199	0.141	3.617	0.093	0.289	2.838	3.653	1.869	0.279	0.189	0.216	1.559	1.672	0.4	0.411	0.107
P22059	Oxysterol-binding protein 1 OS=Homo sapiens GN=OSBP PE=1 SV=1	0.745	0.527	0.605	0.56	0.716	0.85	1.298	1.623	2.271	0.889	1.924	0.65	0.46	0.523	0.673	0.351	1.03	0.575
P13611	Versican core protein OS=Homo sapiens GN=VCAN PE=1 SV=3	0.842	0.14	0.139	0.227	0.374	1.814	2.055	0.518	0.689	0.317	1.943	0.401	1.779	0.766	0.787	1.043	1.28	2.109
Q03169	Tumor necrosis factor alpha-induced protein 2 OS=Homo sapiens GN=TNFAIP2 PE=2 SV=2	0.394	0.306	0.303	0.296	0.476	0.543	1.428	1.41	0.866	2.326	0.661	4.508	0.813	1.234	1.396	1.385	0.809	0.407
P09417	Dihydropteridine reductase OS=Homo sapiens GN=QDPR PE=1 SV=2	0.607	3.411	1.364	0.743	3.444	0.555	0.525	2.324	2.755	1.237	0.798	0.429	0.221	0.775	0.584	0.397	0.462	0.199
Q8IVF7	Formin-like protein 3 OS=Homo sapiens GN=FMNL3 PE=1 SV=3	1.281	1.702	2.33	2.971	0.896	0.387	0.216	0.374	0.292	0.322	0.157	0.751	0.562	1.04	1.217	1.301	0.91	0.411
Q9NTJ4	Alpha-mannosidase 2C1 OS=Homo sapiens GN=MAN2C1 PE=1 SV=1	1.828	0.247	0.257	0.274	0.33	3.077	2.257	0.315	0.28	0.282	2.329	0.293	1.943	0.262	0.266	0.285	0.436	1.081
Q8N0X4	Citrate lyase subunit beta-like protein, mitochondrial OS=Homo sapiens GN=CLYBL PE=1 SV=2	0.343	2.2	1.496	0.347	3.372	0.337	0.46	3.411	3.259	2.197	0.338	0.428	0.152	0.819	0.682	0.167	3.325	0.463
Q6KB66	Keratin, type II cytoskeletal 80 OS=Homo sapiens GN=KRT80 PE=1 SV=2	0.902	0.935	1.001	0.598	3.023	1.295	0.869	0.655	1.088	2.301	0.84	1.425	1.041	0.642	0.614	1.653	2.015	0.876
Q6NUQ4	Transmembrane protein 214 OS=Homo sapiens GN=TMEM214 PE=1 SV=2	0.837	2.29	2.228	1.37	1.026	0.638	0.408	0.719	0.483	0.703	0.247	0.595	0.666	2.057	2.399	1.23	0.656	0.322
P09110	3-ketoacyl-CoA thiolase, peroxisomal OS=Homo sapiens GN=ACAA1 PE=1 SV=2	1.322	3.009	3.452	2.443	1.739	0.444	0.492	0.968	1.341	0.92	0.25	0.212	1.294	1.672	1.791	1.328	1.575	0.717
O14786	Neuropilin-1 OS=Homo sapiens GN=NRP1 PE=1 SV=3	0.362	0.222	0.248	0.407	0.248	0.306	1.818	0.993	1.102	0.892	1.621	1.131	2.044	1.421	1.533	2.11	2.224	2.214
O15484	Calpain-5 OS=Homo sapiens GN=CAPN5 PE=1 SV=2	1.235	1.908	3.057	3.52	2.681	0.205	0.445	0.493	0.269	0.688	0.182	1.604	0.38	0.602	0.744	0.997	0.894	0.167
O43852	Calumenin OS=Homo sapiens GN=CALU PE=1 SV=2	0.83	3.461	2.791	3.758	6.767	0.273	0.245	0.353	0.237	0.43	0.041	0.491	0.131	0.387	0.352	0.453	0.386	0.031
Q4G0N4	NAD kinase 2, mitochondrial OS=Homo sapiens GN=NADK2 PE=1 SV=2	0.331	3.756	1.534	0.254	2.311	0.298	0.381	2.203	1.855	1.239	0.301	0.425	0.448	2.469	1.794	0.685	1.842	0.607
O94911	ATP-binding cassette sub-family A member 8 OS=Homo sapiens GN=ABCA8 PE=1 SV=3							1.445	1.65	0.604	2.986	0.371	5.786	0.343	0.453	0.516	0.783	0.515	0.059
Q13740	CD166 antigen OS=Homo sapiens GN=ALCAM PE=1 SV=2	0.314	0.402	0.55	0.624	0.589	0.186	0.759	1.144	0.568	1.587	0.231	2.646	1.164	3.487	3.503	2.719	0.798	0.3
Q16134	Electron transfer flavoprotein-ubiquinone oxidoreductase, mitochondrial OS=Homo sapiens GN=ETFDH PE=1 SV=2	0.119	2.48	2.578	0.293	0.426	0.116	0.638	2.285	0.655	3.304	0.29	0.666	0.345	1.681	2.12	0.804	0.633	0.219
Q00577	Transcriptional activator protein Pur-alpha OS=Homo sapiens GN=PURA PE=1 SV=2	3.44	0.554	0.352	0.491	1.264	3.583	0.726	0.402	0.661	0.188	0.764	0.119	0.385	0.179	0.155	0.128	0.129	0.458
Q9BXI6	TBC1 domain family member 10A OS=Homo sapiens GN=TBC1D10A PE=1 SV=1	1.543	2.235	3.555	4.925	1.719	1.275	0.204	0.386	0.233	0.739	0.114	0.773	1.2	0.558	0.688	1.238	1.004	1.021
P18124	60S ribosomal protein L7 OS=Homo sapiens GN=RPL7 PE=1 SV=1	2.105	0.159	0.121	0.203	0.244	2.609	1.352	0.48	0.708	0.185	2.436	0.179	1.131	0.416	0.429	0.878	0.278	1.936
Q9UJ70	N-acetyl-D-glucosamine kinase OS=Homo sapiens GN=NAGK PE=1 SV=4	0.567	0.367	0.408	0.399	0.359	0.486	2.928	0.948	0.964	0.877	2.441	1.099	1.451	1.226	1.139	0.814	1.028	1.38
Q15758	Neutral amino acid transporter B(0) OS=Homo sapiens GN=SLC1A5 PE=1 SV=2	0.758	1.314	2.122	2.429	1.241	0.087	0.773	0.891	0.382	1.755	0.277	3.233	0.711	1.298	1.442	2.133	0.355	0.06
Q08209	Serine/threonine-protein phosphatase 2B catalytic subunit alpha isoform OS=Homo sapiens GN=PPP3CA PE=1 SV=1	0.956	1.395	1.559	1.82	1.098	0.535	0.862	0.726	0.439	1.116	0.565	1.579	1.072	1.581	1.507	1.728	1.027	0.71
Q99961	Endophilin-A2 OS=Homo sapiens GN=SH3GL1 PE=1 SV=1	0.861	1.277	1.412	1.551	1.002	0.544	0.727	0.97	0.892	1.182	0.491	1.845	0.969	2.202	2.182	2.072	1.491	0.479
Q7L1Q6	Basic leucine zipper and W2 domain-containing protein 1 OS=Homo sapiens GN=BZW1 PE=1 SV=1	0.932	0.991	0.859	1.138	1.262	0.697	0.687	0.681	0.824	0.645	0.695	0.966	1.189	2.14	1.981	1.202	0.561	0.883
Q9UHQ9	NADH-cytochrome b5 reductase 1 OS=Homo sapiens GN=CYB5R1 PE=1 SV=1	0.212	3.34	3.063	0.75	1.233	0.18	0.553	2.565	1.114	2.959	0.473	1.038	0.259	0.783	0.887	0.435	0.188	0.186
Q14498	RNA-binding protein 39 OS=Homo sapiens GN=RBM39 PE=1 SV=2	0.863	0.519	0.384	0.268	1.026	2.586	1.314	0.89	2.143	0.39	2.632	0.217	0.456	0.685	0.613	0.601	0.599	0.478
Q8IUX7	Adipocyte enhancer-binding protein 1 OS=Homo sapiens GN=AEBP1 PE=1 SV=1	1.122	1.15	1.207	1.118	1.216	1.367	0.404	0.456	0.391	0.612	0.372	0.197	1.64	1.288	1.364	1.895	2.337	1.768
Q13177	Serine/threonine-protein kinase PAK 2 OS=Homo sapiens GN=PAK2 PE=1 SV=3	0.556	1.357	1.549	1.671	0.591	0.267	0.535	0.72	0.65	0.991	0.279	1.336	1.511	3.012	2.626	2.971	2.781	0.993
Q9H269	Vacuolar protein sorting-associated protein 16 homolog OS=Homo sapiens GN=VPS16 PE=1 SV=2	1.534	0.429	0.457	0.869	0.519	1.572	1.538	0.872	1.026	0.668	1.489	0.672	1.398	0.982	1.008	1.326	1.395	1.662
Q8NDH3	Probable aminopeptidase NPEPL1 OS=Homo sapiens GN=NPEPL1 PE=1 SV=3	2.436	0.228	0.157	0.588	0.341	2.799	1.419	0.135	0.11	0.148	1.285	0.282	2.712	0.235	0.216	0.478	0.595	3.61
P48426	Phosphatidylinositol 5-phosphate 4-kinase type-2 alpha OS=Homo sapiens GN=PIP4K2A PE=1 SV=2	0.646	0.185	0.218	0.274	0.543	1.44	1.452	1.154	1.754	0.568	2.617	0.592	0.786	0.622	0.609	0.898	0.547	0.932
P54098	DNA polymerase subunit gamma-1 OS=Homo sapiens GN=POLG PE=1 SV=1	0.204	1.818	1.265	0.297	1.73	0.178	0.467	3.144	3.341	2.48	0.487	0.356	0.395	1.07	1.011	0.346	1.796	0.445
Q9Y646	Carboxypeptidase Q OS=Homo sapiens GN=CPQ PE=1 SV=1	0.437	1.732	0.986	0.604	2.814	0.193	0.887	3.15	5.697	2.182	0.688	0.84	0.281	0.451	0.413	0.466	0.492	0.167
Q15293	Reticulocalbin-1 OS=Homo sapiens GN=RCN1 PE=1 SV=1	0.667	3.244	2.463	3.084	4.81	0.279	0.443	0.576	0.441	0.582	0.078	0.755	0.435	1.125	0.943	1.087	0.684	0.142
Q96DV4	39S ribosomal protein L38, mitochondrial OS=Homo sapiens GN=MRPL38 PE=1 SV=2	0.284	2.827	2.275	0.235	4.796	0.4	0.452	2.268	2.311	2.214	0.64	0.168	0.185	0.904	1.053	0.257	1.432	0.246
P41240	Tyrosine-protein kinase CSK OS=Homo sapiens GN=CSK PE=1 SV=1	0.419	0.715	0.936	0.838	0.473	0.316	0.884	0.882	0.984	1.096	0.659	1.63	1.08	2.362	2.172	1.94	1.033	0.863
P35237	Serpin B6 OS=Homo sapiens GN=SERPINB6 PE=1 SV=3	0.654	2.025	1.922	1.671	2.754	0.204	0.885	1.013	1.181	1.09	0.484	1.594	0.899	1.238	1.184	1.637	2.483	0.414
P62244	40S ribosomal protein S15a OS=Homo sapiens GN=RPS15A PE=1 SV=2	1.551	0.137	0.099	0.19	0.239	1.82	1.105	0.963	2.798	0.329	2.662	0.234	0.607	0.468	0.406	0.677	0.344	0.797
O43865	S-adenosylhomocysteine hydrolase-like protein 1 OS=Homo sapiens GN=AHCYL1 PE=1 SV=2	0.897	0.993	1.427	1.728	0.857	0.633	0.802	0.783	0.459	0.932	0.648	1.763	1.308	1.417	1.379	2.513	1.968	1.06
P40967	Melanocyte protein PMEL OS=Homo sapiens GN=PMEL PE=1 SV=2	0.042	0.028	0.035	0.036	0.051	0.041	0.848	2.398	7.765	1.414	1.011	0.513	0.063	0.027	0.025	0.028	0.066	0.102
O14976	Cyclin-G-associated kinase OS=Homo sapiens GN=GAK PE=1 SV=2	0.781	0.323	0.363	0.368	0.311	0.942	1.153	1.371	2.49	0.779	1.554	0.521	1.544	1.47	1.333	1.161	1.666	1.616
O75063	Glycosaminoglycan xylosylkinase OS=Homo sapiens GN=FAM20B PE=1 SV=1	1.594	1.143	1.68	5.648	0.01	0.187	0.747	0.544	0.248	0.833	0.258	1.965	0.568	0.679	0.848	1.436	0.485	0.28
Q96B97	SH3 domain-containing kinase-binding protein 1 OS=Homo sapiens GN=SH3KBP1 PE=1 SV=2	0.704	1.533	2.232	2.252	1.71	0.269	0.482	0.812	0.732	1.36	0.217	1.834	0.578	1.204	1.36	1.503	1.834	0.19
P50213	Isocitrate dehydrogenase [NAD] subunit alpha, mitochondrial OS=Homo sapiens GN=IDH3A PE=1 SV=1	0.443	5.248	2.138	0.391	1.692	0.305	0.485	2.935	2.702	2.055	0.351	0.329	0.183	1.608	1.308	0.368	0.959	0.102
Q6VN20	Ran-binding protein 10 OS=Homo sapiens GN=RANBP10 PE=1 SV=1	1.151	0.292	0.273	0.538	0.909	1.548	2.116	0.585	0.536	0.476	2.445	0.588	1.363	0.253	0.257	0.622	0.415	1.977
Q562R1	Beta-actin-like protein 2 OS=Homo sapiens GN=ACTBL2 PE=1 SV=2	0.847	1.228	1.44	1.145	0.897	0.568							2.363	1.314	1.397	1.493	2.988	3.141
O15269	Serine palmitoyltransferase 1 OS=Homo sapiens GN=SPTLC1 PE=1 SV=1	0.927	1.364	1.993	2.85	0.583	0.215	1.072	1.012	0.449	1.093	0.594	1.588	0.813	1.449	1.646	1.801	0.544	0.372
P51649	Succinate-semialdehyde dehydrogenase, mitochondrial OS=Homo sapiens GN=ALDH5A1 PE=1 SV=2	0.459	3.213	1.387	0.316	6.079	0.284	0.263	2.407	4.703	1.197	0.368	0.132	0.2	1.32	0.945	0.252	2.227	0.282
P52848	Bifunctional heparan sulfate N-deacetylase/N-sulfotransferase 1 OS=Homo sapiens GN=NDST1 PE=1 SV=1	1.37	1.1	1.525	4.661	0.551	0.176	0.923	0.599	0.253	0.87	0.367	2.537
P47897	Glutamine--tRNA ligase OS=Homo sapiens GN=QARS PE=1 SV=1	1.6	0.817	0.782	0.945	0.919	1.648	1.304	0.599	0.645	0.795	1.027	0.568	1.238	1.727	1.594	1.282	1.49	1.04
Q6UWP7	Lysocardiolipin acyltransferase 1 OS=Homo sapiens GN=LCLAT1 PE=1 SV=1	1.448	1.717	2.557	3.718	0.402	0.655	0.798	0.67	0.317	0.666	0.299	1.229	0.396	0.804	0.94	0.87	0.201	0.215
P83111	Serine beta-lactamase-like protein LACTB, mitochondrial OS=Homo sapiens GN=LACTB PE=1 SV=2	0.268	1.004	0.914	0.187	1.276	0.284	1.339	2.254	1.103	2.529	1.642	0.474	0.343	1.629	1.921	0.535	0.472	0.421
Q9H936	Mitochondrial glutamate carrier 1 OS=Homo sapiens GN=SLC25A22 PE=1 SV=1	0.236	2.785	2.731	0.308	0.354	0.182	0.256	2.135	0.393	2.968	0.14	0.371	0.334	1.688	1.839	0.622	0.276	0.208
O95470	Sphingosine-1-phosphate lyase 1 OS=Homo sapiens GN=SGPL1 PE=1 SV=3	0.272	0.767	0.891	0.543	0.726	0.691	1.102	1.707	1.745	1.142	1.316	1.035	0.799	1.664	1.81	1.436	0.453	0.544
P46199	Translation initiation factor IF-2, mitochondrial OS=Homo sapiens GN=MTIF2 PE=1 SV=2	0.423	3.387	3.076	0.404	0.818	0.212	0.412	2.122	1.194	3.079	0.324	0.317	0.26	1.4	1.511	0.308	0.425	0.407
Q68CQ4	Digestive organ expansion factor homolog OS=Homo sapiens GN=DIEXF PE=1 SV=2	2.805	0.502	0.368	0.684	1.201	3.433	0.809	0.642	1.544	0.397	1.428	0.251	0.398	0.252	0.229	0.333	0.458	0.421
Q9NW15	Anoctamin-10 OS=Homo sapiens GN=ANO10 PE=1 SV=2	1.195	1.624	2.391	3.684	0.01	0.074	1.056	1.064	0.311	1.233	0.174	2.073	0.494	1.175	1.402	1.385	0.225	0.082
P61225	Ras-related protein Rap-2b OS=Homo sapiens GN=RAP2B PE=1 SV=1	0.289	0.515	0.774	0.939	0.482	0.126	1.301	1.933	0.876	2.771	0.211	5.359	0.479	1.379	1.419	1.446	0.23	0.096
Q9NQW7	Xaa-Pro aminopeptidase 1 OS=Homo sapiens GN=XPNPEP1 PE=1 SV=3	1.553	0.72	0.623	0.572	1.069	1.034	3.458	0.575	0.495	0.556	2.334	0.724	1.491	0.663	0.549	0.415	0.807	0.501
Q15080	Neutrophil cytosol factor 4 OS=Homo sapiens GN=NCF4 PE=1 SV=2	0.295	0.172	0.209	0.199	0.267	0.18	0.765	0.614	1.141	0.409	1.349	0.5	0.842	3.517	3.039	1.278	1.41	0.732
P23470	Receptor-type tyrosine-protein phosphatase gamma OS=Homo sapiens GN=PTPRG PE=1 SV=4	1.138	1.481	2.168	3.27	1.508	0.456	0.5	0.526	0.56	0.649	0.566	1.497	0.806	1.153	1.316	1.246	0.631	0.456
Q16678	Cytochrome P450 1B1 OS=Homo sapiens GN=CYP1B1 PE=1 SV=2	0.401	0.355	0.44	0.946	0.284	0.212	1.6	1.681	0.711	1.82	0.57	2.597	0.847	1.889	2.442	1.991	0.496	0.243
Q9UNX4	WD repeat-containing protein 3 OS=Homo sapiens GN=WDR3 PE=1 SV=1	3.013	0.473	0.281	0.51	0.799	3.918	0.566	0.336	0.677	0.198	0.846	0.188	0.906	0.474	0.482	0.526	0.591	0.935
Q68DK2	Zinc finger FYVE domain-containing protein 26 OS=Homo sapiens GN=ZFYVE26 PE=1 SV=3	0.59	0.425	0.526	1.018	0.488	0.531	1.442	1.25	1.527	1.118	1.725	1.081	1.498	0.658	0.795	0.781	0.636	1.739
P06753	Tropomyosin alpha-3 chain OS=Homo sapiens GN=TPM3 PE=1 SV=2	0.447	1.044	1.268	0.751	1.557	0.403	0.529	1.204	0.747	1.589	0.312	1.012	1.111	2.131	1.784	1.141	4.159	0.899
Q9Y5X3	Sorting nexin-5 OS=Homo sapiens GN=SNX5 PE=1 SV=1	0.794	1.27	1.427	1.504	0.975	0.544	1.184	1.73	2.429	1.228	1.811	1.282	0.7	1.254	1.07	0.728	0.496	0.637
Q9H7Z7	Prostaglandin E synthase 2 OS=Homo sapiens GN=PTGES2 PE=1 SV=1	0.674	3.799	1.069	0.356	6	0.45	0.398	2.294	2.294	2.104	0.277	0.429	0.253	0.812	0.84	0.429	0.264	0.257
Q13619	Cullin-4A OS=Homo sapiens GN=CUL4A PE=1 SV=3	1.063	0.315	0.376	0.697	0.65	1.541	1.667	0.564	0.847	0.51	2.494	0.58	1.947	0.622	0.509	0.511	1.016	2.466
Q9NVX2	Notchless protein homolog 1 OS=Homo sapiens GN=NLE1 PE=1 SV=4	4.368	0.256	0.224	0.262	0.63	4.854	0.681	0.287	0.718	0.113	1.021	0.107	0.504	0.276	0.269	0.416	0.664	0.602
P04839	Cytochrome b-245 heavy chain OS=Homo sapiens GN=CYBB PE=1 SV=2	0.119	0.14	0.258	0.378	0.14	0.059	1.029	1.216	0.554	1.485	0.341	2.667	0.791	2.966	2.857	2.346	0.702	0.252
P56182	Ribosomal RNA processing protein 1 homolog A OS=Homo sapiens GN=RRP1 PE=1 SV=1	1.505	0.253	0.266	0.304	0.62	2.263	1.812	1.382	1.917	0.636	2.606	0.328	0.271	0.136	0.143	0.334	0.19	0.494
P55209	Nucleosome assembly protein 1-like 1 OS=Homo sapiens GN=NAP1L1 PE=1 SV=1	0.826	0.617	0.435	0.446	1.095	0.822	2.075	1.252	1.431	0.643	1.686	0.419	2.145	1.024	0.808	0.709	1.17	2.546
Q9BZF1	Oxysterol-binding protein-related protein 8 OS=Homo sapiens GN=OSBPL8 PE=1 SV=3	0.913	0.817	1.098	1.052	0.791	1.055	0.958	1.027	1.116	1.003	1.037	1.153	0.844	1.652	1.793	1.163	1.092	0.608
P06702	Protein S100-A9 OS=Homo sapiens GN=S100A9 PE=1 SV=1	0.049	0.032	0.045	0.054	0.066	0.06	0.134	0.068	0.129	0.029	0.207	0.075	2.526	1.032	1.028	1.249	0.752	5.271
P20700	Lamin-B1 OS=Homo sapiens GN=LMNB1 PE=1 SV=2	0.541	0.548	0.636	0.395	0.944	0.561	0.199	0.284	0.232	0.215	0.191	0.206	1.321	2.355	1.99	1.737	2.12	1.789
P04217	Alpha-1B-glycoprotein OS=Homo sapiens GN=A1BG PE=1 SV=4	0.5	0.574	0.619	0.517	1.071	0.296	1.473	0.968	1.153	0.82	1.152	1.18	1.823	2.223	2.077	1.734	3.958	0.964
P22087	rRNA 2'-O-methyltransferase fibrillarin OS=Homo sapiens GN=FBL PE=1 SV=2	1.456	0.426	0.314	0.411	1.124	3.216	0.916	1.036	1.715	0.441	1.845	0.217	0.235	0.258	0.269	0.403	0.184	0.199
P26440	Isovaleryl-CoA dehydrogenase, mitochondrial OS=Homo sapiens GN=IVD PE=1 SV=1	0.39	3.402	1.572	0.263	4.537	0.249	0.379	1.968	3.205	1.163	0.41	0.212	0.243	1.302	1.151	0.206	5.899	0.312
Q96TA2	ATP-dependent zinc metalloprotease YME1L1 OS=Homo sapiens GN=YME1L1 PE=1 SV=2	0.297	3.534	3.121	0.408	0.507	0.172	0.435	2.405	0.394	3.348	0.344	0.451	0.397	2.065	2.602	0.705	0.28	0.247
Q68D91	Metallo-beta-lactamase domain-containing protein 2 OS=Homo sapiens GN=MBLAC2 PE=1 SV=3	1.267	1.876	2.367	3.826	1.689	0.279	0.714	0.681	0.487	0.984	0.196	1.651	0.452	0.701	0.848	0.848	0.289	0.34
P54577	Tyrosine--tRNA ligase, cytoplasmic OS=Homo sapiens GN=YARS PE=1 SV=4	0.737	1.213	1.225	1.178	0.959	0.621	0.619	0.846	0.909	0.925	0.556	1.191	1.331	2.175	2.113	1.747	1.752	1.013
Q53GS9	U4/U6.U5 tri-snRNP-associated protein 2 OS=Homo sapiens GN=USP39 PE=1 SV=2	1.562	0.306	0.278	0.416	0.461	1.864	1.569	1.194	2.5	0.436	2.543	0.34	0.85	0.516	0.498	0.692	0.744	1.082
Q99816	Tumor susceptibility gene 101 protein OS=Homo sapiens GN=TSG101 PE=1 SV=2	0.959	1.324	1.863	2.702	1.188	0.274	0.699	0.713	0.639	1.032	0.218	2.099	0.994	1.447	1.581	1.969	0.357	0.45
O76024	Wolframin OS=Homo sapiens GN=WFS1 PE=1 SV=2	1.269	2.007	3.145	3.595	0.983	0.4	0.629	0.689	0.194	0.614	0.18	0.85	0.372	0.806	0.58	0.767	0.222	0.191
Q04837	Single-stranded DNA-binding protein, mitochondrial OS=Homo sapiens GN=SSBP1 PE=1 SV=1	0.385	5.945	4.12	0.332	3.844	0.39	0.13	1.043	0.841	0.691	0.127	0.041	0.161	0.634	0.563	0.115	1.429	0.205
Q9UHQ4	B-cell receptor-associated protein 29 OS=Homo sapiens GN=BCAP29 PE=1 SV=2	1.683	2.593	3.962	5.572	0.742	0.247	0.216	0.3	0.106	0.279	0.053	0.379	0.148	0.298	0.373	0.374	0.09	0.029
P32455	Guanylate-binding protein 1 OS=Homo sapiens GN=GBP1 PE=1 SV=2	0.581	0.199	0.343	0.283	0.249	0.509	1.413	0.969	1.022	0.925	1.125	1.503	1.729	2.723	2.485	2.318	1.344	0.704
Q9H4L5	Oxysterol-binding protein-related protein 3 OS=Homo sapiens GN=OSBPL3 PE=1 SV=1	1.079	1.333	1.452	1.73	1.096	1.404	1.131	0.94	1.127	0.733	1.46	0.979	0.342	1.177	0.709	0.725	0.491	0.23
Q8N2G8	GH3 domain-containing protein OS=Homo sapiens GN=GHDC PE=1 SV=2	1	1.875	2.595	2.216	0.992	0.323	1.133	1.278	0.674	1.289	0.555	1.74	0.875	0.92	1.066	0.852	0.9	0.697
Q9BRK5	45 kDa calcium-binding protein OS=Homo sapiens GN=SDF4 PE=1 SV=1	0.785	0.716	0.865	3.207	0.768	0.171	1.16	0.727	0.445	1.032	0.188	3.698	1.113	1.037	1.339	3.297	0.991	0.334
O60603	Toll-like receptor 2 OS=Homo sapiens GN=TLR2 PE=1 SV=1	0.46	0.639	0.957	1.429	0.631	0.156	0.6	0.686	0.319	1.063	0.142	1.805	1.205	2.694	3.119	2.741	1.033	0.309
P61201	COP9 signalosome complex subunit 2 OS=Homo sapiens GN=COPS2 PE=1 SV=1	2.231	0.311	0.269	0.684	0.504	2.316	1.597	0.446	0.381	0.406	1.696	0.592	1.664	0.71	0.555	0.572	0.525	1.681
P48444	Coatomer subunit delta OS=Homo sapiens GN=ARCN1 PE=1 SV=1	2.683	0.518	0.435	1.855	0.424	0.925	1.292	0.731	0.522	0.661	0.639	0.905	1.756	1.392	1.262	1.471	1.193	0.683
Q13043	Serine/threonine-protein kinase 4 OS=Homo sapiens GN=STK4 PE=1 SV=2							1.124	0.795	1.103	0.769	1.355	0.893	1.018	2.738	3.07	2.24	2.88	0.809
O75781	Paralemmin-1 OS=Homo sapiens GN=PALM PE=1 SV=2	0.226	0.237	0.346	0.596	0.393	0.081	1.192	1.245	0.524	2.861	0.322	5.931	0.814	1.269	1.358	2.493	0.949	0.192
P62906	60S ribosomal protein L10a OS=Homo sapiens GN=RPL10A PE=1 SV=2	4.107	0.283	0.232	0.377	0.727	5.242	0.572	0.238	0.362	0.143	0.84	0.116	0.303	0.492	0.458	0.247	0.462	0.425
O95861	3'(2'),5'-bisphosphate nucleotidase 1 OS=Homo sapiens GN=BPNT1 PE=1 SV=1	0.799	4.051	2.099	1.524	2.703	0.348	0.798	1.031	0.8	0.692	0.656	0.696
P21810	Biglycan OS=Homo sapiens GN=BGN PE=1 SV=2	0.512	0.235	0.209	0.346	0.23	0.438	0.389	1.032	1.044	0.482	0.392	0.314	2.529	2.274	2.276	2.06	1.584	3.298
Q9UK23	N-acetylglucosamine-1-phosphodiester alpha-N-acetylglucosaminidase OS=Homo sapiens GN=NAGPA PE=1 SV=2	1.858	0.931	1.063	4.407	0.839	0.445	0.773	0.413	0.393	0.771	0.281	2.807	0.677	0.326	0.366	0.85	0.472	0.438
P84095	Rho-related GTP-binding protein RhoG OS=Homo sapiens GN=RHOG PE=1 SV=1	0.375	0.542	0.879	0.91	0.306	0.104	0.871	0.924	0.663	1.369	0.425	2.832	0.929	2.57	2.682	1.973	0.655	0.3
Q7L1W4	Volume-regulated anion channel subunit LRRC8D OS=Homo sapiens GN=LRRC8D PE=1 SV=1	0.853	1.588	2.376	2.236	1.754	0.258	0.911	1.409	0.536	1.715	0.231	2.586
Q3ZCQ8	Mitochondrial import inner membrane translocase subunit TIM50 OS=Homo sapiens GN=TIMM50 PE=1 SV=2	0.175	3.169	3.327	0.223	0.286	0.118	0.46	3.482	0.795	4.682	0.083	0.515	0.243	1.334	1.418	0.449	0.23	0.148
P05121	Plasminogen activator inhibitor 1 OS=Homo sapiens GN=SERPINE1 PE=1 SV=1	0.856	1.3	1.023	1.202	2.568	0.667	0.354	0.337	0.649	0.126	0.58	0.125	2.254	1.697	1.706	1.642	0.697	2.594
Q9UJX3	Anaphase-promoting complex subunit 7 OS=Homo sapiens GN=ANAPC7 PE=1 SV=4	1.852	0.225	0.161	0.771	0.381	2.193	1.15	0.498	0.774	0.413	1.764	0.223	2.07	0.443	0.455	1.305	0.227	2.986
O95793	Double-stranded RNA-binding protein Staufen homolog 1 OS=Homo sapiens GN=STAU1 PE=1 SV=2	2.767	0.564	0.381	0.335	1.324	3.035	0.718	0.749	1.61	0.359	1.241	0.237	0.339	0.864	0.707	0.409	0.811	0.303
Q8N3P4	Vacuolar protein sorting-associated protein 8 homolog OS=Homo sapiens GN=VPS8 PE=1 SV=3	1.659	0.475	0.489	0.951	0.613	2.036	1.716	0.715	0.807	0.559	2.032	0.58	1.01	0.843	0.798	0.785	1.195	1.22
Q13838	Spliceosome RNA helicase DDX39B OS=Homo sapiens GN=DDX39B PE=1 SV=1	0.871	0.447	0.427	0.735	0.507	0.893	0.957	0.935	2.224	0.477	1.585	0.341	1.345	1.995	1.864	1.074	0.688	1.298
Q92925	SWI/SNF-related matrix-associated actin-dependent regulator of chromatin subfamily D member 2 OS=Homo sapiens GN=SMARCD2 PE=1 SV=3	1.115	0.279	0.313	0.482	0.572	1.541	1.674	1.322	2.83	0.5	2.984	0.292	1.053	0.724	0.753	1.336	0.972	1.135
Q9H7D7	WD repeat-containing protein 26 OS=Homo sapiens GN=WDR26 PE=1 SV=3	1.541	0.149	0.147	0.562	0.264	2.381	1.95	0.382	0.375	0.313	2.127	0.36	1.667	0.333	0.32	0.829	0.308	2.846
P46781	40S ribosomal protein S9 OS=Homo sapiens GN=RPS9 PE=1 SV=3	1.788	0.105	0.087	0.203	0.25	2.709	1.629	0.797	1.804	0.372	3.504	0.308	0.523	0.316	0.281	0.394	0.459	0.79
O75400	Pre-mRNA-processing factor 40 homolog A OS=Homo sapiens GN=PRPF40A PE=1 SV=2	1.789	0.473	0.493	0.49	0.986	2.807	1.348	0.851	1.205	0.339	2.108	0.169	0.646	0.54	0.511	0.221	0.107	0.824
P21399	Cytoplasmic aconitate hydratase OS=Homo sapiens GN=ACO1 PE=1 SV=3	0.81	0.548	0.557	0.56	0.795	0.923	2.601	0.939	0.885	0.986	2.472	1.351	1.257	0.948	0.86	0.992	1.819	1.036
Q9C0C9	(E3-independent) E2 ubiquitin-conjugating enzyme OS=Homo sapiens GN=UBE2O PE=1 SV=3	1.42	0.214	0.203	0.248	0.394	1.752	1.428	0.708	0.941	0.355	1.958	0.301	1.529	0.63	0.59	1.428	1.513	2.267
O00330	Pyruvate dehydrogenase protein X component, mitochondrial OS=Homo sapiens GN=PDHX PE=1 SV=3	0.575	2.276	2.836	0.283	1.186	0.308	0.622	1.508	2.556	2.331	0.933	0.355	0.459	0.884	1.795	0.648	1.378	0.669
Q6IQ22	Ras-related protein Rab-12 OS=Homo sapiens GN=RAB12 PE=1 SV=3	0.696	0.859	1.161	1.422	0.66	0.372	0.981	0.915	1.044	0.979	0.9	1.833	0.643	1.342	1.421	1.128	0.09	0.471
Q86XP3	ATP-dependent RNA helicase DDX42 OS=Homo sapiens GN=DDX42 PE=1 SV=1	0.987	0.312	0.222	0.31	0.473	1.215	1.577	1.299	2.895	0.586	2.007	0.343	0.53	0.607	0.528	0.501	0.741	0.641
Q15435	Protein phosphatase 1 regulatory subunit 7 OS=Homo sapiens GN=PPP1R7 PE=1 SV=1	0.886	1.013	0.868	0.889	1.382	0.5	1.447	0.826	1.236	0.786	1.365	1.061	1.324	1.55	1.304	1.022	1.564	0.964
Q6L8Q7	2',5'-phosphodiesterase 12 OS=Homo sapiens GN=PDE12 PE=1 SV=2	0.346	3.071	1.977	0.345	2.275	0.382	0.597	2.097	2.759	1.744	0.588	0.428	0.533	1.155	0.973	0.711	2.118	0.51
O14920	Inhibitor of nuclear factor kappa-B kinase subunit beta OS=Homo sapiens GN=IKBKB PE=1 SV=1	0.756	0.536	0.6	0.794	0.429	1.229	1.782	0.835	1.423	0.521	2.574	0.632	1.041	0.845	0.881	1.662	0.438	0.874
O60826	Coiled-coil domain-containing protein 22 OS=Homo sapiens GN=CCDC22 PE=1 SV=1	0.861	1.157	1.38	1.095	1.202	0.677	1.5	1.436	1.005	1.5	0.961	1.292	1.07	1.467	1.562	1.455	2.24	0.706
Q96E11	Ribosome-recycling factor, mitochondrial OS=Homo sapiens GN=MRRF PE=1 SV=1	0.49	2.846	1.575	0.127	2.437	0.594	0.407	3.095	5.011	1.621	0.319	0.352	0.171	1.266	1.048	0.272	1.303	0.103
Q9UKU7	Isobutyryl-CoA dehydrogenase, mitochondrial OS=Homo sapiens GN=ACAD8 PE=1 SV=1	0.565	3.609	1.88	0.198	1.963	0.584	0.451	2.494	2.572	1.861	0.244	0.202	0.491	1.075	0.981	0.66	0.995	0.527
P35637	RNA-binding protein FUS OS=Homo sapiens GN=FUS PE=1 SV=1	0.234	0.144	0.165	0.188	0.462	0.533	1.143	1.242	2.944	0.528	2.794	0.413	0.421	0.208	0.18	0.157	0.239	0.479
Q9UN37	Vacuolar protein sorting-associated protein 4A OS=Homo sapiens GN=VPS4A PE=1 SV=1	0.816	1.443	1.635	2.135	1.575	0.401	0.828	0.786	0.751	0.813	0.573	1.103	1.225	1.64	1.793	2.398	1.3	0.764
Q9H0S4	Probable ATP-dependent RNA helicase DDX47 OS=Homo sapiens GN=DDX47 PE=1 SV=1	1.396	0.419	0.361	0.473	1.117	2.919	0.918	1.178	2.907	0.465	2.226	0.241	0.239	0.599	0.53	0.293	0.29	0.193
P43405	Tyrosine-protein kinase SYK OS=Homo sapiens GN=SYK PE=1 SV=1	0.713	0.185	0.253	0.3	0.592	0.263	1.193	1.054	2.284	0.716	2.077	0.893	0.709	1.784	1.711	1.371	1.267	0.502
P20042	Eukaryotic translation initiation factor 2 subunit 2 OS=Homo sapiens GN=EIF2S2 PE=1 SV=2	1.734	0.379	0.381	0.389	0.437	2.134	1.098	1.292	2.795	0.641	2.149	0.359	0.306	0.48	0.522	0.43	0.701	0.306
Q9NQ55	Suppressor of SWI4 1 homolog OS=Homo sapiens GN=PPAN PE=2 SV=1	2.012	0.159	0.123	0.211	0.597	3.631	1.494	0.926	1.437	0.297	2.948	0.221	0.355	0.21	0.199	0.309	0.296	0.429
Q16853	Membrane primary amine oxidase OS=Homo sapiens GN=AOC3 PE=1 SV=3	0.059	0.035	0.068	0.095	0.066	0.032	1.912	2.116	0.843	3.824	0.479	7.089	0.086	0.115	0.124	0.162	0.181	0.035
P23528	Cofilin-1 OS=Homo sapiens GN=CFL1 PE=1 SV=3	0.466	1.714	2.404	1.275	0.77	0.102	0.419	1.268	0.69	1.182	0.227	1.17	0.617	3.379	2.109	1.73	1.211	0.292
Q9NX62	Inositol monophosphatase 3 OS=Homo sapiens GN=IMPAD1 PE=1 SV=1	0.941	0.884	1.216	2.725	0.01	0.13	0.762	0.773	0.194	1.205	0.131	2.508	0.946	1.539	1.881	2.994	0.346	0.114
Q8TDZ2	[F-actin]-monooxygenase MICAL1 OS=Homo sapiens GN=MICAL1 PE=1 SV=2	0.325	0.356	0.444	0.46	0.308	0.366	1.401	1.373	2.172	1.074	1.605	1.122	0.524	1.229	1.248	1.034	0.691	0.551
Q4G176	Acyl-CoA synthetase family member 3, mitochondrial OS=Homo sapiens GN=ACSF3 PE=1 SV=3	0.31	2.138	0.984	0.112	1.911	0.306	0.624	2.861	3.021	1.752	0.465	0.217	0.795	2.009	1.843	0.31	2.917	0.628
Q9UJV9	Probable ATP-dependent RNA helicase DDX41 OS=Homo sapiens GN=DDX41 PE=1 SV=2	0.948	0.407	0.354	0.381	0.64	1.427	1.519	1.164	2.541	0.467	3.267	0.338	0.862	0.617	0.638	1.015	0.378	0.783
Q03701	CCAAT/enhancer-binding protein zeta OS=Homo sapiens GN=CEBPZ PE=1 SV=3	2.356	0.515	0.385	0.333	1.218	3.144	1.404	0.911	0.84	0.401	2.206	0.32	0.82	0.364	0.357	0.546	0.443	1.302
Q86UY8	5'-nucleotidase domain-containing protein 3 OS=Homo sapiens GN=NT5DC3 PE=1 SV=1	0.199	2.704	1.344	0.12	4.871	0.16	0.618	3.629	5.231	1.85	0.544	0.254	0.351	0.551	0.478	0.528	1.478	0.375
Q9UKE5	TRAF2 and NCK-interacting protein kinase OS=Homo sapiens GN=TNIK PE=1 SV=1	1.084	1.214	3.017	3.768	1.415	0.447	1.059	0.315	0.475	0.257	1.065	0.475
Q14146	Unhealthy ribosome biogenesis protein 2 homolog OS=Homo sapiens GN=URB2 PE=2 SV=2	2.046	0.543	0.479	0.849	0.811	2.252	1.441	0.751	1.083	0.444	1.636	0.53
P32942	Intercellular adhesion molecule 3 OS=Homo sapiens GN=ICAM3 PE=1 SV=2	0.117	0.141	0.438	0.304	0.173	0.035	0.483	0.702	0.276	1.387	0.109	2.145	1.423	3.014	3.663	4.255	1.785	0.395
Q13449	Limbic system-associated membrane protein OS=Homo sapiens GN=LSAMP PE=1 SV=2	1.213	2.148	3.161	3.915	3.002	0.247	0.464	0.6	0.438	0.973	0.169	1.783	0.242	0.349	0.384	0.465	0.598	0.134
Q9UNH7	Sorting nexin-6 OS=Homo sapiens GN=SNX6 PE=1 SV=1	0.626	1.074	1.089	1.095	0.902	0.401	0.852	1.059	1.427	1.157	1.086	1.411	0.905	1.756	1.925	1.655	1.462	0.705
Q92973	Transportin-1 OS=Homo sapiens GN=TNPO1 PE=1 SV=2	1.148	0.978	0.941	1.204	1.059	0.686	0.975	0.675	0.419	0.873	0.564	1.098	1.86	2.083	1.969	1.275	0.568	1.296
P10721	Mast/stem cell growth factor receptor Kit OS=Homo sapiens GN=KIT PE=1 SV=1	0.378	0.241	0.321	0.311	0.348	0.273	1.929	1.831	0.795	2.805	0.707	6.434
O95163	Elongator complex protein 1 OS=Homo sapiens GN=ELP1 PE=1 SV=3	1.208	0.417	0.408	0.694	0.647	1.534	1.552	0.75	0.96	0.642	1.9	0.645	1.46	0.943	1.027	1.287	1.072	1.612
P37268	Squalene synthase OS=Homo sapiens GN=FDFT1 PE=1 SV=1	1.045	1.806	2.067	2.492	1.206	0.469	0.833	0.996	0.395	0.998	0.39	1.327	0.684	1.243	1.436	1.385	0.356	0.435
Q86X10	Ral GTPase-activating protein subunit beta OS=Homo sapiens GN=RALGAPB PE=1 SV=1	1.395	0.447	0.471	0.945	0.684	1.358	1.662	0.755	0.688	0.44	1.706	0.832	1.319	0.754	0.698	1.128	1.11	1.701
Q92544	Transmembrane 9 superfamily member 4 OS=Homo sapiens GN=TM9SF4 PE=1 SV=2	0.833	0.798	1.18	2.661	0.399	0.108	0.783	0.753	0.171	1.209	0.097	2.547	1.251	1.773	2.28	3.344	0.364	0.142
P36269	Glutathione hydrolase 5 proenzyme OS=Homo sapiens GN=GGT5 PE=1 SV=2	0.292	0.253	0.431	0.715	0.353	0.069	1.265	1.275	0.653	1.95	0.354	5.144	0.897	1.576	1.944	2.316	1.338	0.218
P62910	60S ribosomal protein L32 OS=Homo sapiens GN=RPL32 PE=1 SV=2	1.281	0.143	0.15	0.279	0.39	2.931	1.472	0.733	1.529	0.264	3.772	0.12	0.122	0.177	0.191	0.184	0.159	0.257
Q9NZT2	Opioid growth factor receptor OS=Homo sapiens GN=OGFR PE=1 SV=3	0.738	0.415	0.474	0.468	0.975	1.809	1.081	0.857	1.597	0.542	2.313	0.488	0.647	0.752	0.802	1.236	1.055	0.618
Q96RQ9	L-amino-acid oxidase OS=Homo sapiens GN=IL4I1 PE=1 SV=1	0.456	0.392	0.316	0.212	0.464	0.702	1.814	1.671	3.669	0.76	3.468	0.378	0.205	0.352	0.374	0.33	0.199	0.216
Q9Y617	Phosphoserine aminotransferase OS=Homo sapiens GN=PSAT1 PE=1 SV=2	0.902	0.969	0.809	0.874	1.059	0.744	2.766	0.86	0.779	0.796	1.58	1.024	1.424	0.744	0.652	0.98	0.683	2.698
Q9HD40	O-phosphoseryl-tRNA(Sec) selenium transferase OS=Homo sapiens GN=SEPSECS PE=1 SV=2	1.343	0.302	0.314	0.495	0.435	1.595	1.861	0.698	0.71	0.326	2.711	0.312	1.34	0.419	0.42	0.837	0.618	2.342
Q8WZA1	Protein O-linked-mannose beta-1,2-N-acetylglucosaminyltransferase 1 OS=Homo sapiens GN=POMGNT1 PE=1 SV=2	1.577	1.597	2.326	4.828	0.88	0.22	0.564	0.719	0.344	1.111	0.073	1.757
O75094	Slit homolog 3 protein OS=Homo sapiens GN=SLIT3 PE=2 SV=3	0.71	0.198	0.207	0.238	0.412	0.966	2.467	1.405	2.202	0.942	3.856	0.727
P30260	Cell division cycle protein 27 homolog OS=Homo sapiens GN=CDC27 PE=1 SV=2	1.93	0.201	0.178	0.857	0.37	2.318	0.988	0.318	0.36	0.176	1.591	0.283	2.407	0.446	0.446	1.191	0.396	3.672
O95571	Persulfide dioxygenase ETHE1, mitochondrial OS=Homo sapiens GN=ETHE1 PE=1 SV=2	0.728	5.868	1.854	0.453	1.615	0.499	0.231	2.311	1.731	1.699	0.171	0.193	0.274	2.298	1.288	0.351	1.183	0.232
P12694	2-oxoisovalerate dehydrogenase subunit alpha, mitochondrial OS=Homo sapiens GN=BCKDHA PE=1 SV=2	0.449	6.745	3.328	0.302	1.765	0.203	0.249	2.277	1.798	1.591	0.138	0.142	0.275	0.964	0.915	0.44	0.829	0.184
O75828	Carbonyl reductase [NADPH] 3 OS=Homo sapiens GN=CBR3 PE=1 SV=3	1.103	2.191	1.442	1.905	1.649	0.789	0.906	1.202	0.509	0.992	0.473	1.452	0.675	0.604	0.494	0.701	0.566	0.449
O75306	NADH dehydrogenase [ubiquinone] iron-sulfur protein 2, mitochondrial OS=Homo sapiens GN=NDUFS2 PE=1 SV=2	0.401	2.125	1.602	0.286	0.565	0.266	0.35	2.262	0.681	2.593	0.148	0.419	0.454	2.404	2.959	1.154	0.555	0.639
P29728	2'-5'-oligoadenylate synthase 2 OS=Homo sapiens GN=OAS2 PE=1 SV=3	0.408	0.487	0.675	0.674	0.282	0.222	1.892	1.425	1.261	1.08	1.733	1.228	0.554	0.491	0.675	0.473	0.071	0.425
P61221	ATP-binding cassette sub-family E member 1 OS=Homo sapiens GN=ABCE1 PE=1 SV=1	0.712	0.672	0.703	0.698	0.651	0.603	0.969	0.815	1.31	0.515	1.159	1.041	1.243	1.577	1.614	1.691	1.323	1.014
P21860	Receptor tyrosine-protein kinase erbB-3 OS=Homo sapiens GN=ERBB3 PE=1 SV=1	1.33	1.564	2.126	2.523	1.694	0.681							0.861	0.757	0.806	0.754	0.637	1.011
P22392	Nucleoside diphosphate kinase B OS=Homo sapiens GN=NME2 PE=1 SV=1	1.051	0.61	0.47	0.515	0.655	1.454	1.956	0.486	0.571	0.408	2.751	0.382	1.03	0.531	0.514	0.419	0.392	1.577
P07360	Complement component C8 gamma chain OS=Homo sapiens GN=C8G PE=1 SV=3	1.062	0.178	0.192	0.34	0.23	2.064	1.302	0.347	0.623	0.158	1.362	0.34	2.984	0.644	0.574	1.133	0.973	4.849
P23588	Eukaryotic translation initiation factor 4B OS=Homo sapiens GN=EIF4B PE=1 SV=2	0.595	1.202	1.696	1.296	1.099	0.418	0.573	1.276	1.596	0.961	0.69	0.954	0.641	1.322	1.826	1.714	1.791	0.181
O15498	Synaptobrevin homolog YKT6 OS=Homo sapiens GN=YKT6 PE=1 SV=1	1.091	1.56	2.021	3.17	0.376	0.137	0.66	0.841	0.414	1.055	0.186	1.848	0.553	1.214	1.152	1.332	0.261	0.132
Q9Y2L5	Trafficking protein particle complex subunit 8 OS=Homo sapiens GN=TRAPPC8 PE=1 SV=2	1.25	0.392	0.458	0.877	0.991	1.364	1.52	0.525	0.729	0.457	1.821	0.649	1.435	1.125	1.078	1.539	1.008	1.252
P47755	F-actin-capping protein subunit alpha-2 OS=Homo sapiens GN=CAPZA2 PE=1 SV=3	1.041	0.895	0.918	0.996	0.95	0.924	1.24	0.985	0.629	0.884	0.789	1.152	1.259	1.641	1.492	1.305	1.192	0.743
Q8WVQ1	Soluble calcium-activated nucleotidase 1 OS=Homo sapiens GN=CANT1 PE=1 SV=1	1.236	1.073	1.601	4.53	1.364	0.183	0.709	0.638	0.302	0.934	0.124	2.213	1.02	1.151	1.372	2.584	0.514	0.306
Q8ND71	GTPase IMAP family member 8 OS=Homo sapiens GN=GIMAP8 PE=2 SV=2	0.494	0.245	0.215	0.366	0.636	0.898	1.075	0.827	1.461	0.592	1.765	0.63	1.355	1.572	1.899	2.293	1.167	1.155
Q9NQR4	Omega-amidase NIT2 OS=Homo sapiens GN=NIT2 PE=1 SV=1	0.644	2.301	1.522	1.003	0.841	0.312	0.885	1.731	1.283	1.219	0.291	0.963	0.77	1.957	1.598	1.129	0.903	0.694
Q8N1G4	Leucine-rich repeat-containing protein 47 OS=Homo sapiens GN=LRRC47 PE=1 SV=1	0.599	0.665	0.66	0.683	0.569	0.649	1.127	1.654	4.149	0.81	2.422	0.641	0.603	0.979	1.05	0.747	1.243	0.542
Q96IG2	F-box/LRR-repeat protein 20 OS=Homo sapiens GN=FBXL20 PE=1 SV=2	0.786	1.248	1.663	1.897	1.184	0.343	0.851	1.032	0.614	1.338	0.468	1.92	1.641	1.799	2.028	2.109	0.985	1.311
Q15397	Pumilio homolog 3 OS=Homo sapiens GN=PUM3 PE=1 SV=3	1.97	0.164	0.12	0.248	0.451	2.658	1.738	0.515	1.06	0.277	2.818	0.293	0.863	0.351	0.308	0.607	0.21	1.218
Q8N335	Glycerol-3-phosphate dehydrogenase 1-like protein OS=Homo sapiens GN=GPD1L PE=1 SV=1	0.686	2.065	1.316	1.178	2.302	0.414	0.522	2.214	2.122	1.751	0.484	0.641	0.669	1.412	1.45	0.799	0.666	0.541
Q96CX2	BTB/POZ domain-containing protein KCTD12 OS=Homo sapiens GN=KCTD12 PE=1 SV=1	0.241	0.222	0.317	0.419	0.204	0.229	1.206	1.779	2.44	1.55	1.038	2.092	0.609	1.128	1.859	1.636	2.028	0.534
Q92552	28S ribosomal protein S27, mitochondrial OS=Homo sapiens GN=MRPS27 PE=1 SV=3	0.209	3.781	2.521	0.236	4.799	0.228	0.502	2.527	2.361	2.26	0.494	0.162	0.432	1.15	1.069	0.37	0.537	0.603
O43684	Mitotic checkpoint protein BUB3 OS=Homo sapiens GN=BUB3 PE=1 SV=1	1.144	0.488	0.535	0.506	0.785	1.022	1.215	0.811	1.184	0.856	1.57	0.443	1.392	1.146	1.226	1.261	1.082	1.626
O75962	Triple functional domain protein OS=Homo sapiens GN=TRIO PE=1 SV=2	0.426	0.641	0.832	0.582	0.87	0.333	1.117	1.329	1.473	1.217	0.9	1.337	1.28	1.651	2.055	1.622	0.259	1.243
P36551	Oxygen-dependent coproporphyrinogen-III oxidase, mitochondrial OS=Homo sapiens GN=CPOX PE=1 SV=3	0.498	4.374	2.166	0.742	2.577	0.562	0.455	1.952	0.971	1.978	0.23	0.44	0.141	0.483	0.472	0.24	0.464	0.153
P37837	Transaldolase OS=Homo sapiens GN=TALDO1 PE=1 SV=2	0.657	0.511	0.433	0.382	0.792	0.304	2.468	0.87	0.855	0.882	1.218	1.059	1.514	2.093	1.776	1.243	2.573	0.842
P31153	S-adenosylmethionine synthase isoform type-2 OS=Homo sapiens GN=MAT2A PE=1 SV=1	0.988	0.548	0.483	0.476	0.651	1.349	1.607	0.702	0.883	0.654	1.943	0.622	1.532	0.705	0.635	0.754	1.773	1.843
Q8TCT9	Minor histocompatibility antigen H13 OS=Homo sapiens GN=HM13 PE=1 SV=1	1.024	1.504	2.241	3.055	0.293	0.211	0.854	0.913	0.29	0.947	0.14	1.317	0.684	1.628	1.789	1.659	0.204	0.166
P00915	Carbonic anhydrase 1 OS=Homo sapiens GN=CA1 PE=1 SV=2	0.095	0.158	0.238	0.084	0.138	0.061	1.398	2.297	2.127	1.21	0.546	1.209	0.997	2.499	1.414	0.895	0.778	0.398
Q14644	Ras GTPase-activating protein 3 OS=Homo sapiens GN=RASA3 PE=1 SV=3	0.885	0.843	1.19	1.165	0.738	0.75	1.113	0.971	1.123	1.251	1.014	2.722	0.936	1.312	1.433	1.645	0.762	0.516
Q6ZRP7	Sulfhydryl oxidase 2 OS=Homo sapiens GN=QSOX2 PE=1 SV=3	1.299	0.812	1.123	4.146	1.479	0.318	0.689	0.531	0.276	0.673	0.142	2.241	1.034	1.453	1.831	3.155	0.457	0.276
Q9BXN1	Asporin OS=Homo sapiens GN=ASPN PE=1 SV=2	1.297	0.135	0.115	0.148	0.186	1.49	1.463	0.907	1.471	0.395	1.875	0.235	1.991	0.717	0.731	1.372	0.868	2.882
Q96LJ7	Dehydrogenase/reductase SDR family member 1 OS=Homo sapiens GN=DHRS1 PE=1 SV=1	1.152	3.142	2.965	2.001	2.909	0.583	1.092	1.142	0.754	1.142	0.775	1.226	0.409	0.83	0.843	0.572	0.319	0.232
P61204	ADP-ribosylation factor 3 OS=Homo sapiens GN=ARF3 PE=1 SV=2	0.86	1.331	1.504	1.978	1.182	0.252	0.601	1.13	0.594	1.383	0.242	2.319	0.924	1.978	1.713	1.394	0.232	0.489
Q8TDW0	Volume-regulated anion channel subunit LRRC8C OS=Homo sapiens GN=LRRC8C PE=1 SV=2	0.712	1.38	2.032	1.981	1.348	0.293	1.022	0.909	1.096	1.129	1.17	1.511	1.026	1.418	1.452	2.131	1.356	0.526
O43396	Thioredoxin-like protein 1 OS=Homo sapiens GN=TXNL1 PE=1 SV=3	1.843	1.387	1.184	1.284	0.956	0.791	0.977	0.774	0.566	0.82	0.893	1.067	1.413	1.807	1.465	1.358	2.182	0.599
Q14532	Keratin, type I cuticular Ha2 OS=Homo sapiens GN=KRT32 PE=2 SV=3	7.13	0.551	0.605	0.546	2.192	1.15							1.087	0.52	0.576	1.392	1.404	1.218
P52272	Heterogeneous nuclear ribonucleoprotein M OS=Homo sapiens GN=HNRNPM PE=1 SV=3	0.903	0.65	0.548	0.562	0.426	1.203	0.68	1.003	2.036	0.359	1.203	0.252	0.864	2.016	1.938	1.297	0.719	0.663
Q96ER9	Coiled-coil domain-containing protein 51 OS=Homo sapiens GN=CCDC51 PE=1 SV=2	0.261	3.399	3.377	0.328	0.201	0.172	0.474	3.159	0.504	4.634	0.378	0.532	0.324	1.294	1.586	0.648	0.233	0.203
P30086	Phosphatidylethanolamine-binding protein 1 OS=Homo sapiens GN=PEBP1 PE=1 SV=3	1.003	1.679	1.87	1.809	1.112	0.349	1.292	1.462	1.11	1.295	0.57	1.912	0.547	1.081	0.923	0.855	0.723	0.161
Q8N2K0	Monoacylglycerol lipase ABHD12 OS=Homo sapiens GN=ABHD12 PE=1 SV=2	0.807	1.403	1.931	2.27	0.265	0.142	1.655	1.264	0.334	1.398	0.158	2.287	0.59	1.243	1.595	1.496	0.211	0.194
Q8NI36	WD repeat-containing protein 36 OS=Homo sapiens GN=WDR36 PE=1 SV=1	4.671	0.508	0.322	0.484	0.737	3.845	1.423	0.679	0.873	0.28	1.413	0.273
P69905	Hemoglobin subunit alpha OS=Homo sapiens GN=HBA1 PE=1 SV=2	0.463	0.079	0.072	0.049	0.145	0.686	1.528	0.69	1.032	0.588	2.296	0.743	2.796	0.937	0.715	0.668	2.753	4.183
Q13231	Chitotriosidase-1 OS=Homo sapiens GN=CHIT1 PE=1 SV=1	0.261	0.45	0.328	0.269	3.672	0.857	2.252	2.303	1.726	2.308	1.049	3.566	0.52	1.283	1.301	1.079	0.895	0.206
Q07020	60S ribosomal protein L18 OS=Homo sapiens GN=RPL18 PE=1 SV=2	2.604	0.234	0.145	0.358	0.419	4.161	1.227	0.407	0.626	0.233	2.222	0.188	0.738	0.423	0.476	0.882	1.049	1.414
P51648	Fatty aldehyde dehydrogenase OS=Homo sapiens GN=ALDH3A2 PE=1 SV=1	0.794	1.411	1.9	2.313	0.363	0.174	1.785	1.717	0.488	1.807	0.365	3.355	0.495	0.752	0.864	0.91	0.168	0.174
Q96HD1	Cysteine-rich with EGF-like domain protein 1 OS=Homo sapiens GN=CRELD1 PE=1 SV=3	1.023	1.76	2.572	3.081	0.814	0.207	0.807	0.875	0.397	1.146	0.34	1.33	0.632	1.69	2	1.747	0.414	0.178
Q6PKG0	La-related protein 1 OS=Homo sapiens GN=LARP1 PE=1 SV=2	1.372	0.378	0.329	0.405	0.889	2.421	1.19	0.89	1.93	0.57	1.736	0.397	0.459	0.849	0.803	0.486	1.365	0.597
Q7Z4W1	L-xylulose reductase OS=Homo sapiens GN=DCXR PE=1 SV=2	0.289	2.426	1.158	0.239	1.16	0.302	1.346	2.393	2.619	1.301	1.452	0.468	0.417	0.95	0.688	0.438	1.304	0.485
P60891	Ribose-phosphate pyrophosphokinase 1 OS=Homo sapiens GN=PRPS1 PE=1 SV=2	3.783	0.294	0.278	0.528	0.407	4.057	0.739	0.35	0.576	0.21	0.833	0.212	0.815	0.492	0.429	0.4	0.249	1.274
O00471	Exocyst complex component 5 OS=Homo sapiens GN=EXOC5 PE=1 SV=1	0.88	1.15	1.26	1.536	1.024	0.498	1.203	0.983	0.829	1.416	0.972	2.032	1.045	1.376	1.331	1.157	0.726	1.176
P55039	Developmentally-regulated GTP-binding protein 2 OS=Homo sapiens GN=DRG2 PE=1 SV=1	0.781	0.189	0.176	0.322	0.359	1.281	1.309	1.046	2.265	0.532	2.852	0.548	0.858	0.526	0.546	1.036	0.53	0.794
Q687X5	Metalloreductase STEAP4 OS=Homo sapiens GN=STEAP4 PE=1 SV=1	0.089	0.062	0.107	0.192	0.073	0.029	1.3	1.138	0.382	1.914	0.223	5.71	0.848	2.111	2.378	2.102	0.805	0.139
Q9NZN3	EH domain-containing protein 3 OS=Homo sapiens GN=EHD3 PE=1 SV=2							0.836	1.022	1.017	1.119	0.999	1.235	1.677	2.115	2.133	2.449	1.011	0.946
P27694	Replication protein A 70 kDa DNA-binding subunit OS=Homo sapiens GN=RPA1 PE=1 SV=2	2.922	0.27	0.313	0.807	0.361	1.797	1.627	0.531	0.614	0.383	1.389	0.433	1.707	0.57	0.568	0.603	1.113	2.255
P07225	Vitamin K-dependent protein S OS=Homo sapiens GN=PROS1 PE=1 SV=1	0.823	0.45	0.614	0.605	0.388	0.87	1.475	1.893	1.558	0.873	1.487	0.613	1.718	1.122	1.094	1.162	0.834	2.129
P50895	Basal cell adhesion molecule OS=Homo sapiens GN=BCAM PE=1 SV=2	0.778	0.878	1.357	1.601	1.312	0.336	0.768	0.795	0.514	1.108	0.393	1.882	1.489	2.226	2.336	2.666	3.23	0.729
Q92626	Peroxidasin homolog OS=Homo sapiens GN=PXDN PE=1 SV=2	1.142	0.339	0.36	0.499	0.454	1.411	0.823	0.658	1.41	0.473	1.181	0.446	2.057	1.979	2.204	1.505	1.648	1.873
O75970	Multiple PDZ domain protein OS=Homo sapiens GN=MPDZ PE=1 SV=2	1.084	2.372	3.042	2.851	1.317	0.405
Q16643	Drebrin OS=Homo sapiens GN=DBN1 PE=1 SV=4	0.464	1.372	2.172	1.269	0.948	0.345	0.533	0.848	0.583	2.227	0.22	1.759	0.505	1.313	1.337	1.2	3.052	0.146
P26599	Polypyrimidine tract-binding protein 1 OS=Homo sapiens GN=PTBP1 PE=1 SV=1	1.255	0.888	0.643	0.579	1.112	1.344	0.638	0.806	1.598	0.495	0.894	0.293	0.772	1.125	1.185	0.699	1.218	0.59
Q96C19	EF-hand domain-containing protein D2 OS=Homo sapiens GN=EFHD2 PE=1 SV=1	0.797	0.974	1.148	1.006	1.058	0.627	1.005	1.375	1.883	1.085	0.959	1.192	0.854	1.907	1.503	1.303	1.02	0.799
Q7Z460	CLIP-associating protein 1 OS=Homo sapiens GN=CLASP1 PE=1 SV=1	0.993	0.693	0.629	0.833	1.096	1.035	1.125	1.279	3.141	0.865	1.95	0.602	1.191	1.746	1.904	1.486	1.06	0.992
Q8IWA4	Mitofusin-1 OS=Homo sapiens GN=MFN1 PE=1 SV=2	0.641	3.124	3.137	0.916	1.314	0.476	0.507	1.555	0.756	1.917	0.302	0.669	0.412	1.061	1.255	0.715	0.394	0.32
Q96RF0	Sorting nexin-18 OS=Homo sapiens GN=SNX18 PE=1 SV=2	1.06	0.426	0.513	0.819	0.599	1.404	1.799	0.995	1.513	0.652	3.055	0.686	0.381	0.375	0.421	0.422	0.364	0.409
P61026	Ras-related protein Rab-10 OS=Homo sapiens GN=RAB10 PE=1 SV=1	0.826	1.021	1.241	1.823	0.977	0.341	0.85	0.963	0.628	1.253	0.571	2.055	0.567	1.099	1.024	1.299	0.357	0.298
P49589	Cysteine--tRNA ligase, cytoplasmic OS=Homo sapiens GN=CARS PE=1 SV=3	1.345	0.817	0.836	0.642	0.767	1.259	1.521	0.561	0.507	0.611	1.433	0.783	1.487	1.223	1.109	1.101	1.401	1.461
P51665	26S proteasome non-ATPase regulatory subunit 7 OS=Homo sapiens GN=PSMD7 PE=1 SV=2	1.912	0.11	0.083	0.848	0.432	2.032	1.528	0.169	0.238	0.133	2.541	0.281	1.94	0.432	0.424	0.841	0.777	3.112
Q16270	Insulin-like growth factor-binding protein 7 OS=Homo sapiens GN=IGFBP7 PE=1 SV=1	0.538	0.5	0.61	0.987	0.904	0.514	1.61	1.818	1.812	1.675	1.286	2.895	0.217	0.378	0.47	0.387	0.682	0.144
O00602	Ficolin-1 OS=Homo sapiens GN=FCN1 PE=1 SV=2	0.223	0.123	0.179	0.193	0.185	0.173	0.25	0.476	0.281	0.415	0.141	0.277	1.518	3.23	2.735	1.477	4.885	1.725
Q9NR45	Sialic acid synthase OS=Homo sapiens GN=NANS PE=1 SV=2	0.782	0.679	0.744	0.633	0.682	0.967	2.537	1.188	1.875	0.641	2.287	0.694	0.962	0.993	0.837	0.718	1.631	0.913
Q92522	Histone H1x OS=Homo sapiens GN=H1FX PE=1 SV=1	1.204	0.124	0.091	0.144	0.402	1.858	1.253	1.244	2.818	0.51	2.721	0.186	0.312	0.15	0.155	0.194	0.267	0.434
P11182	Lipoamide acyltransferase component of branched-chain alpha-keto acid dehydrogenase complex, mitochondrial OS=Homo sapiens GN=DBT PE=1 SV=3	0.179	3.552	2.535	0.184	1.175	0.182	0.412	2.296	2.381	1.885	0.359	0.199	0.337	1.495	1.571	0.536	1.523	0.311
Q8N4C8	Misshapen-like kinase 1 OS=Homo sapiens GN=MINK1 PE=1 SV=2	0.895	0.69	0.89	1.171	0.951	0.917	1.412	0.843	1.219	0.862	1.883	1.086	1.827	1.017	1.071	0.939	2.567	2.753
Q9H444	Charged multivesicular body protein 4b OS=Homo sapiens GN=CHMP4B PE=1 SV=1	0.625	1.495	1.987	1.932	1.134	0.231	0.515	0.929	0.955	1.011	0.472	1.034	0.828	2.056	2.386	2.209	0.556	0.232
Q8TED0	U3 small nucleolar RNA-associated protein 15 homolog OS=Homo sapiens GN=UTP15 PE=1 SV=3	3.102	0.306	0.258	0.309	1.18	4.212	1.095	0.652	1.47	0.264	1.97	0.191
Q8NFW8	N-acylneuraminate cytidylyltransferase OS=Homo sapiens GN=CMAS PE=1 SV=2	1.662	0.377	0.318	0.294	0.545	2.437	1.38	0.867	1.341	0.428	1.537	0.29	0.887	0.452	0.442	0.611	0.709	1.027
Q9NS15	Latent-transforming growth factor beta-binding protein 3 OS=Homo sapiens GN=LTBP3 PE=1 SV=4	0.854	1.511	2.237	2.356	2.004	0.608	0.788	0.6	0.784	1.014	0.574	0.848	1.689	1.805	2.331	1.518	1.512	1.158
P63000	Ras-related C3 botulinum toxin substrate 1 OS=Homo sapiens GN=RAC1 PE=1 SV=1	0.889	1.043	1.06	2.738	0.445	0.162	0.95	1.133	0.926	0.804	1.092	2.158	0.545	1.157	1.492	1.418	0.774	0.426
P50502	Hsc70-interacting protein OS=Homo sapiens GN=ST13 PE=1 SV=2	0.776	1.884	2.03	2.322	1.224	0.296	0.588	0.74	0.673	0.911	0.496	1.44	0.781	1.196	1.294	1.189	0.591	0.519
Q4KMQ2	Anoctamin-6 OS=Homo sapiens GN=ANO6 PE=1 SV=2	0.704	1.032	1.514	2.046	1.215	0.227	0.98	1.162	0.415	1.911	0.243	3.84	0.771	1.301	1.486	1.751	0.422	0.123
Q9BWS9	Chitinase domain-containing protein 1 OS=Homo sapiens GN=CHID1 PE=1 SV=1	0.569	1.111	1.303	1.347	1.414	0.198	1.235	1.615	1.698	1.256	0.496	1.258	0.839	1.676	1.892	1.619	0.587	0.313
Q8TDX6	Chondroitin sulfate N-acetylgalactosaminyltransferase 1 OS=Homo sapiens GN=CSGALNACT1 PE=1 SV=2	1.906	1.628	2.496	6.671	1.187	0.344
Q08188	Protein-glutamine gamma-glutamyltransferase E OS=Homo sapiens GN=TGM3 PE=1 SV=4	0.775	0.841	0.8	0.561	3.837	1.451	0.802	0.83	1.183	2.215	0.867	1.669	1.715	0.908	0.774	2.369	1.516	1.142
Q9Y383	Putative RNA-binding protein Luc7-like 2 OS=Homo sapiens GN=LUC7L2 PE=1 SV=2	0.906	0.525	0.535	0.484	2.344	2.942	0.878	1.216	3.022	0.74	2.014	0.375	0.156	0.39	0.351	0.069	0.669	0.176
Q9P107	GEM-interacting protein OS=Homo sapiens GN=GMIP PE=1 SV=2							1.608	1.34	1.963	0.744	2.19	0.678	0.962	2.428	2.114	1.413	2.007	1.322
P49755	Transmembrane emp24 domain-containing protein 10 OS=Homo sapiens GN=TMED10 PE=1 SV=2	1.026	1.65	2.447	3.126	0.232	0.068	0.789	0.883	0.224	0.97	0.075	1.808	0.632	1.261	1.504	1.911	0.23	0.056
Q15286	Ras-related protein Rab-35 OS=Homo sapiens GN=RAB35 PE=1 SV=1	0.827	1.412	1.995	2.572	1.159	0.177	0.636	0.768	0.434	1.09	0.328	2.203	0.572	1.296	1.47	1.434	0.541	0.142
P51991	Heterogeneous nuclear ribonucleoprotein A3 OS=Homo sapiens GN=HNRNPA3 PE=1 SV=2	1.789	0.243	0.156	0.135	0.626	1.628	0.89	1.509	3.202	0.396	1.854	0.149	0.116	0.292	0.196	0.179	0.128	0.102
Q10469	Alpha-1,6-mannosyl-glycoprotein 2-beta-N-acetylglucosaminyltransferase OS=Homo sapiens GN=MGAT2 PE=1 SV=1	1.231	0.872	1.207	4.218	0.951	0.126	0.95	0.643	0.272	0.829	0.221	3.011	0.849	0.891	1.034	1.44	0.217	0.362
P04181	Ornithine aminotransferase, mitochondrial OS=Homo sapiens GN=OAT PE=1 SV=1	0.265	4.314	1.793	0.233	2.715	0.341	0.303	3.727	3.404	2.394	0.361	0.177	0.13	0.765	0.663	0.181	0.302	0.187
Q9BV36	Melanophilin OS=Homo sapiens GN=MLPH PE=1 SV=1	0.883	2.206	2.385	2.108	1.641	0.628	1.142	1.19	2.038	1.106	1.457	1.613
Q6P1M0	Long-chain fatty acid transport protein 4 OS=Homo sapiens GN=SLC27A4 PE=1 SV=1	0.884	1.023	1.365	1.839	0.376	0.584	1.348	1.589	0.645	1.816	0.354	2.075	0.754	1.474	1.239	1.376	1.036	0.546
A1X283	SH3 and PX domain-containing protein 2B OS=Homo sapiens GN=SH3PXD2B PE=1 SV=3	0.546	1.014	1.247	1.195	0.935	0.417	0.922	1.116	2.054	1.121	1.753	1.235	1.084	1.035	1.247	1.291	1.878	0.629
Q8N1F7	Nuclear pore complex protein Nup93 OS=Homo sapiens GN=NUP93 PE=1 SV=2	0.896	0.727	0.81	0.745	0.915	0.916	1.131	0.692	0.735	0.568	1.314	0.866	1.784	1.859	2.009	2.042	1.063	1.696
Q96AC1	Fermitin family homolog 2 OS=Homo sapiens GN=FERMT2 PE=1 SV=1	0.693	0.775	1.108	1.608	0.746	0.505	1.314	1.108	1.224	0.978	1.165	1.912	1.097	1.324	1.432	1.534	1.194	0.551
Q9Y666	Solute carrier family 12 member 7 OS=Homo sapiens GN=SLC12A7 PE=1 SV=3	0.625	0.592	0.835	1.642	0.662	0.319	1.011	0.833	0.534	1.337	0.649	2.769	1.3	1.834	2.16	3.953	1.068	0.284
Q96K76	Ubiquitin carboxyl-terminal hydrolase 47 OS=Homo sapiens GN=USP47 PE=1 SV=3	0.634	0.505	0.749	0.764	0.676	0.626	1.488	0.719	0.95	0.566	1.853	0.554	1.091	1.371	1.31	1.334	2.314	0.898
O00478	Butyrophilin subfamily 3 member A3 OS=Homo sapiens GN=BTN3A3 PE=1 SV=1	0.65	1.351	2.245	1.927	1.57	0.114	0.734	1.005	0.452	1.541	0.294	2.152	0.772	1.784	2.075	2.371	0.868	0.062
Q9NV70	Exocyst complex component 1 OS=Homo sapiens GN=EXOC1 PE=1 SV=4	0.794	1.145	1.4	1.476	1.117	0.622	0.982	1.057	1.026	1.237	1.086	1.598	0.963	1.531	1.451	1.604	1.812	0.752
P12035	Keratin, type II cytoskeletal 3 OS=Homo sapiens GN=KRT3 PE=1 SV=3	1.063	1.063	0.926	1.19	3.917	1.988	1.076	0.88	0.986	1.715	0.89	1.332
O75578	Integrin alpha-10 OS=Homo sapiens GN=ITGA10 PE=2 SV=2	1.369	2.755	3.709	4.188	2.561	0.372							0.15	0.217	0.232	0.228	0.245	0.081
Q13867	Bleomycin hydrolase OS=Homo sapiens GN=BLMH PE=1 SV=1	1.019	0.232	0.241	0.197	0.894	1.162	2.444	0.463	0.341	0.439	2.681	0.454	4.306	0.786	0.518	0.414	0.321	2.258
O15427	Monocarboxylate transporter 4 OS=Homo sapiens GN=SLC16A3 PE=1 SV=1	0.741	1.253	1.739	2.056	1.364	0.101	0.383	0.456	0.129	0.691	0.142	1.143	1.299	2.727	2.653	2.752	0.637	0.329
P61586	Transforming protein RhoA OS=Homo sapiens GN=RHOA PE=1 SV=1	0.811	1.685	1.535	1.649	1.016	0.568	0.628	1.027	0.551	1.291	0.345	2.414	0.757	2.201	1.831	1.518	1.548	0.417
O95373	Importin-7 OS=Homo sapiens GN=IPO7 PE=1 SV=1	1.276	0.667	0.819	1.084	0.904	1.001	1.35	0.444	0.56	0.653	1.272	0.908	3.208	1.232	1.108	0.939	0.566	1.791
P16219	Short-chain specific acyl-CoA dehydrogenase, mitochondrial OS=Homo sapiens GN=ACADS PE=1 SV=1	0.25	0.961	0.589	0.223	0.634	0.163	0.512	5.374	4.44	2.503	0.338	0.323	0.326	1.157	1.031	0.234	0.711	0.374
O95299	NADH dehydrogenase [ubiquinone] 1 alpha subcomplex subunit 10, mitochondrial OS=Homo sapiens GN=NDUFA10 PE=1 SV=1	0.801	1.485	1.424	0.23	0.4	0.234	0.419	2.162	0.497	3.249	0.211	0.468	0.483	2.7	3.223	1.086	0.558	0.251
Q9HBA0	Transient receptor potential cation channel subfamily V member 4 OS=Homo sapiens GN=TRPV4 PE=1 SV=2	1.34	2.553	3.627	3.706	1.089	0.334	0.434	0.398	0.651	0.311	0.463	0.296	0.173	0.218	0.261	0.321	0.174	0.12
Q7Z2K6	Endoplasmic reticulum metallopeptidase 1 OS=Homo sapiens GN=ERMP1 PE=1 SV=2	0.613	1.042	1.488	1.877	0.01	0.071	1.113	1.555	0.464	1.723	0.248	1.56	0.742	1.823	2.216	1.661	0.303	0.245
O95757	Heat shock 70 kDa protein 4L OS=Homo sapiens GN=HSPA4L PE=1 SV=3	0.863	1.023	1.244	1.174	1.384	0.73							1.32	1.946	1.846	1.692	0.61	1.267
Q08945	FACT complex subunit SSRP1 OS=Homo sapiens GN=SSRP1 PE=1 SV=1	0.571	0.106	0.085	0.087	0.174	0.959	1.166	0.899	2.167	0.299	1.503	0.138	3.775	0.788	0.561	1	0.822	5.494
A6NHR9	Structural maintenance of chromosomes flexible hinge domain-containing protein 1 OS=Homo sapiens GN=SMCHD1 PE=1 SV=2	1.005	0.634	0.921	0.641	0.678	0.781	1.773	1.275	1.845	0.699	2.078	0.379	1.523	2.3	2.454	2.363	1.789	1.279
Q9BXX0	EMILIN-2 OS=Homo sapiens GN=EMILIN2 PE=1 SV=3	0.31	0.126	0.175	0.25	0.207	0.341	1.734	1.18	1.247	1.22	1.985	0.765	1.005	1.024	1.167	1.518	0.916	0.921
Q5ZPR3	CD276 antigen OS=Homo sapiens GN=CD276 PE=1 SV=1	0.88	1.384	2.066	2.559	2.268	0.142	0.531	0.676	0.341	0.922	0.057	2.137	1.121	2.052	2.477	2.942	0.912	0.24
Q7Z6B7	SLIT-ROBO Rho GTPase-activating protein 1 OS=Homo sapiens GN=SRGAP1 PE=1 SV=1	1.231	1.865	2.228	3.614	1.621	0.542	0.662	0.745	0.39	0.716	0.328	1.383	0.528	0.903	0.899	0.988	1.809	0.506
P51608	Methyl-CpG-binding protein 2 OS=Homo sapiens GN=MECP2 PE=1 SV=1	1.936	0.314	0.373	0.87	0.521	0.864	1.342	1.413	3.675	0.427	3.384	0.417	0.522	0.098	0.1	0.258	0.141	0.669
Q86SF2	N-acetylgalactosaminyltransferase 7 OS=Homo sapiens GN=GALNT7 PE=1 SV=1	0.528	0.342	0.48	1.691	0.01	0.081	1.334	0.998	0.443	1.643	0.256	4.228	1.41	1.478	1.803	3.953	0.487	0.217
Q9BYK8	Helicase with zinc finger domain 2 OS=Homo sapiens GN=HELZ2 PE=1 SV=6	1.693	0.467	0.396	0.439	0.864	2.216	1.715	0.951	1.426	0.619	2.442	0.455	0.807	1.131	1.202	1.499	0.716	0.579
P09769	Tyrosine-protein kinase Fgr OS=Homo sapiens GN=FGR PE=1 SV=2	0.055	0.063	0.106	0.095	0.027	0.026	0.876	0.872	0.557	1.21	0.332	2.036	0.707	3.797	3.669	1.346	1.151	0.257
Q8WWI5	Choline transporter-like protein 1 OS=Homo sapiens GN=SLC44A1 PE=1 SV=1	1.038	0.948	1.365	2.656	0.971	0.153	0.704	0.621	0.207	1.037	0.302	2.789	1.025	1.128	1.347	2.786	0.526	0.147
Q9H7F0	Probable cation-transporting ATPase 13A3 OS=Homo sapiens GN=ATP13A3 PE=1 SV=4	1.148	0.956	1.182	3.68	1.032	0.416	0.741	0.702	0.488	1.055	0.176	2.534	0.551	0.522	0.625	1.706	0.434	0.241
Q9BZC7	ATP-binding cassette sub-family A member 2 OS=Homo sapiens GN=ABCA2 PE=1 SV=3	1.035	0.894	1.136	3.403	1.1	0.228	0.975	0.721	0.886	0.741	0.618	1.572	1.38	1.066	1.146	2.795	0.81	0.722
Q14554	Protein disulfide-isomerase A5 OS=Homo sapiens GN=PDIA5 PE=1 SV=1	0.764	1.766	1.848	1.819	1.122	0.389	0.744	1.521	1.348	1.046	0.356	0.605	0.897	2.149	2.494	1.867	0.851	0.358
Q9NUB1	Acetyl-coenzyme A synthetase 2-like, mitochondrial OS=Homo sapiens GN=ACSS1 PE=1 SV=2	0.641	2.672	1.242	0.49	3.027	0.532	0.475	2.78	2.622	1.474	0.393	0.332	0.537	1.676	1.073	0.349	2.721	0.579
Q9NWU2	Glucose-induced degradation protein 8 homolog OS=Homo sapiens GN=GID8 PE=1 SV=1	1.906	0.171	0.161	0.61	0.384	2.173	1.922	0.207	0.249	0.15	2.139	0.272	2.133	0.3	0.31	0.739	0.387	3.215
P28065	Proteasome subunit beta type-9 OS=Homo sapiens GN=PSMB9 PE=1 SV=2	1.12	0.077	0.063	0.093	0.207	1.989	2.392	0.221	0.237	0.163	3.281	0.226	2.428	0.159	0.156	0.138	0.338	2.555
P14207	Folate receptor beta OS=Homo sapiens GN=FOLR2 PE=1 SV=4	0.113	0.079	0.15	0.339	0.01	0.012	0.928	0.927	0.329	1.41	0.222	4.217	1.489	2.561	2.099	3.558	0.564	0.509
P33992	DNA replication licensing factor MCM5 OS=Homo sapiens GN=MCM5 PE=1 SV=5	0.837	0.437	0.434	0.58	0.587	1.202	1.699	1.184	2.525	0.485	2.484	0.463	1.644	0.897	1.094	1.69	0.867	1.824
P41226	Ubiquitin-like modifier-activating enzyme 7 OS=Homo sapiens GN=UBA7 PE=1 SV=2							1.168	1.071	1.094	1.311	0.985	1.025	1.756	1.425	1.265	1.598	1.137	1.314
P20645	Cation-dependent mannose-6-phosphate receptor OS=Homo sapiens GN=M6PR PE=1 SV=1	1.358	0.385	0.602	5.275	0.224	0.159	1.226	0.425	0.208	1.01	0.247	7.234	0.534	0.334	0.396	1.41	0.143	0.158
P55145	Mesencephalic astrocyte-derived neurotrophic factor OS=Homo sapiens GN=MANF PE=1 SV=3	1.174	2.976	3.185	2.731	2.798	0.309	0.519	0.803	0.488	0.615	0.233	0.727	0.56	1.942	2.28	1.321	2.134	0.253
Q9Y2R9	28S ribosomal protein S7, mitochondrial OS=Homo sapiens GN=MRPS7 PE=1 SV=2	0.162	2.833	2.2	0.248	3.237	0.182	0.801	2.223	2.307	2.19	0.739	0.327	0.335	0.886	1.224	0.478	0.674	0.47
Q9UBQ5	Eukaryotic translation initiation factor 3 subunit K OS=Homo sapiens GN=EIF3K PE=1 SV=1	2.335	0.451	0.399	1.135	0.574	0.777	3.426	0.688	0.766	0.452	1.645	0.443	2.202	0.853	0.766	0.677	0.833	1.507
O75427	Leucine-rich repeat and calponin homology domain-containing protein 4 OS=Homo sapiens GN=LRCH4 PE=1 SV=2	0.906	0.627	0.683	0.882	0.59	0.756	1.378	1.224	2.11	0.768	2.315	1.024	0.81	1.089	1.14	0.983	0.599	0.878
Q5H9U9	Probable ATP-dependent RNA helicase DDX60-like OS=Homo sapiens GN=DDX60L PE=2 SV=2	1.158	0.23	0.204	0.229	0.548	1.6	1.658	1.024	1.292	0.573	2.313	0.422	1.171	0.903	0.751	0.994	1.443	1.602
Q8WY21	VPS10 domain-containing receptor SorCS1 OS=Homo sapiens GN=SORCS1 PE=1 SV=3	1.674	1.423	2.183	4.694	0.723	0.537							1.078	1.257	1.357	2.4	0.863	0.423
O75882	Attractin OS=Homo sapiens GN=ATRN PE=1 SV=2	1	0.753	0.936	1.011	0.878	0.865	1.705	0.711	0.729	0.757	1.694	0.963	1.579	1.016	1.115	1.313	0.826	1.792
Q9UBQ7	Glyoxylate reductase/hydroxypyruvate reductase OS=Homo sapiens GN=GRHPR PE=1 SV=1	0.449	2.689	1.095	0.534	1.1	0.22	1.131	2.52	2.088	1.484	0.442	0.726	0.835	1.62	1.196	0.611	0.66	0.526
O96011	Peroxisomal membrane protein 11B OS=Homo sapiens GN=PEX11B PE=1 SV=1	0.973	1.889	2.404	2.242	0.159	0.208	0.945	1.572	0.611	1.264	0.312	0.632	0.604	1.597	1.894	0.767	0.251	0.51
O96000	NADH dehydrogenase [ubiquinone] 1 beta subcomplex subunit 10 OS=Homo sapiens GN=NDUFB10 PE=1 SV=3	0.115	1.758	1.936	0.185	0.174	0.068	0.568	2.643	0.391	3.895	0.197	0.821	0.372	2.565	3.106	0.767	0.26	0.09
P53004	Biliverdin reductase A OS=Homo sapiens GN=BLVRA PE=1 SV=2	0.979	1.241	1.182	1.22	0.966	0.657	1.363	1.017	0.938	0.898	0.816	1.235	0.907	1.64	1.411	1.01	1.324	0.605
P54760	Ephrin type-B receptor 4 OS=Homo sapiens GN=EPHB4 PE=1 SV=2	0.855	1.372	1.824	2.278	1.792	0.359							0.64	1.301	1.349	1.184	0.846	0.426
Q9GZT6	Coiled-coil domain-containing protein 90B, mitochondrial OS=Homo sapiens GN=CCDC90B PE=1 SV=2	0.384	4.628	4.587	0.329	0.406	0.141	0.63	1.942	0.608	2.377	0.313	0.395	0.382	1.418	1.67	0.559	0.338	0.261
Q9NNX6	CD209 antigen OS=Homo sapiens GN=CD209 PE=1 SV=1	0.54	0.285	0.441	0.668	0.501	0.271	1.364	1.275	0.434	2.157	0.377	4.038	1.346	2.144	2.563	3.098	0.469	0.246
P36873	Serine/threonine-protein phosphatase PP1-gamma catalytic subunit OS=Homo sapiens GN=PPP1CC PE=1 SV=1	1.252	1.266	1.151	0.958	1.132	0.942							1.481	1.215	1.2	1.641	2.087	2.428
P28482	Mitogen-activated protein kinase 1 OS=Homo sapiens GN=MAPK1 PE=1 SV=3	0.766	0.674	0.728	0.933	0.591	0.79	1.512	1.196	1.441	0.833	1.716	1	0.85	1.221	1.05	0.835	0.692	0.887
P01008	Antithrombin-III OS=Homo sapiens GN=SERPINC1 PE=1 SV=1	0.754	1.256	1.325	0.994	3.126	0.654	1.016	1.054	1.115	0.966	0.774	0.753	1.818	1.871	1.203	1.164	0.853	0.681
P17812	CTP synthase 1 OS=Homo sapiens GN=CTPS1 PE=1 SV=2	0.443	0.767	0.636	0.545	0.956	0.393	0.826	0.945	1.186	0.676	1.086	0.623	0.996	1.058	1.086	1.206	0.821	0.869
Q9UH65	Switch-associated protein 70 OS=Homo sapiens GN=SWAP70 PE=1 SV=1	0.716	1.116	1.423	1.346	1.373	0.479	0.904	1.415	1.036	1.986	0.437	2.509	0.478	1.372	1.433	1.029	2.109	0.337
O43451	Maltase-glucoamylase, intestinal OS=Homo sapiens GN=MGAM PE=1 SV=5													2.897	3.88	4.192	5.133	1.38	1.628
Q08554	Desmocollin-1 OS=Homo sapiens GN=DSC1 PE=1 SV=2	0.662	1.463	1.334	0.521	5.729	1.206	1.14	0.916	1.318	2.708	0.992	1.645	1.406	0.89	0.696	1.904	2.561	0.947
Q14257	Reticulocalbin-2 OS=Homo sapiens GN=RCN2 PE=1 SV=1	0.796	2.663	2.47	3.431	4.812	0.345	0.598	0.388	0.567	0.866	0.118	0.919	0.268	0.665	0.832	0.867	0.258	0.09
P25789	Proteasome subunit alpha type-4 OS=Homo sapiens GN=PSMA4 PE=1 SV=1	1.107	0.081	0.065	0.081	0.18	2.485	1.617	0.088	0.108	0.053	2.756	0.131	1.915	0.133	0.11	0.093	0.137	3.526
Q9NUU7	ATP-dependent RNA helicase DDX19A OS=Homo sapiens GN=DDX19A PE=1 SV=1	0.695	0.573	0.661	0.715	0.55	0.838	0.878	1.069	2.613	0.62	1.347	0.546	1.06	1.742	1.552	1.676	1.449	1.075
Q86Y82	Syntaxin-12 OS=Homo sapiens GN=STX12 PE=1 SV=1	0.86	0.955	1.3	1.709	0.806	0.431	1.224	1.166	1.158	1.435	0.613	3.072	0.614	1.135	1.325	1.493	0.422	0.316
Q10713	Mitochondrial-processing peptidase subunit alpha OS=Homo sapiens GN=PMPCA PE=1 SV=2	0.391	2.999	1.369	0.153	1.411	0.146	0.319	3.332	3.426	2.141	0.429	0.297	0.506	1.516	1.031	0.523	0.97	0.34
Q8NC56	LEM domain-containing protein 2 OS=Homo sapiens GN=LEMD2 PE=1 SV=1	1.073	2.182	3.35	3.032	0.667	0.22	0.581	1.365	0.538	1.625	0.253	0.992	0.641	1.609	2.02	0.885	0.445	0.257
P10515	Dihydrolipoyllysine-residue acetyltransferase component of pyruvate dehydrogenase complex, mitochondrial OS=Homo sapiens GN=DLAT PE=1 SV=3	0.17	2.796	2.608	0.177	0.687	0.09	0.226	3.258	2.01	2.999	0.164	0.24	0.252	1.257	1.351	0.386	2.531	0.286
Q04446	1,4-alpha-glucan-branching enzyme OS=Homo sapiens GN=GBE1 PE=1 SV=3	1.568	1.044	0.841	0.739	0.998	1.875	1.09	0.777	1.767	0.421	1.88	0.38	0.588	0.602	0.605	0.684	0.795	0.562
Q6UW63	KDEL motif-containing protein 1 OS=Homo sapiens GN=KDELC1 PE=1 SV=1	0.713	1.518	1.42	1.573	2.413	0.367	0.855	0.888	0.783	0.824	0.574	0.744	1.245	1.922	1.813	1.279	2.328	1.071
O60762	Dolichol-phosphate mannosyltransferase subunit 1 OS=Homo sapiens GN=DPM1 PE=1 SV=1	0.854	1.376	1.869	2.389	0.393	0.194	0.975	1.32	0.385	1.391	0.19	1.575	0.555	1.598	1.773	1.529	0.182	0.188
Q9BTW9	Tubulin-specific chaperone D OS=Homo sapiens GN=TBCD PE=1 SV=2	1.135	0.522	0.495	1.001	0.56	1.124	1.633	0.416	0.445	0.437	1.802	0.725	2.442	1.186	1.251	1.098	0.907	2.226
Q12789	General transcription factor 3C polypeptide 1 OS=Homo sapiens GN=GTF3C1 PE=1 SV=4	1.651	0.218	0.331	0.405	0.533	2.66	1.467	0.688	1.094	0.3	1.925	0.273	1.482	0.649	0.687	1.431	0.9	1.867
P13591	Neural cell adhesion molecule 1 OS=Homo sapiens GN=NCAM1 PE=1 SV=3							0.352	0.269	0.302	0.39	0.3	0.496	1.777	4.642	4.693	4.504	2.842	0.406
A2RRP1	Neuroblastoma-amplified sequence OS=Homo sapiens GN=NBAS PE=1 SV=2	1.321	0.84	1.074	1.178	0.864	1.301	0.932	0.799	0.702	0.711	1.349	0.723	1.301	1.564	1.545	1.834	0.936	1.135
Q9NS86	LanC-like protein 2 OS=Homo sapiens GN=LANCL2 PE=1 SV=1	0.924	0.407	0.503	0.644	0.645	1.449	1.716	1.005	1.594	0.528	1.909	0.613	0.92	0.944	0.942	0.867	0.22	0.876
P13760	HLA class II histocompatibility antigen, DRB1-4 beta chain OS=Homo sapiens GN=HLA-DRB1 PE=1 SV=1	0.012	0.01	0.015	0.016	0.024	0.01	2.698	1.079	1.272	1.227	3.977	2.124	0.382	0.584	0.703	0.628	0.147	0.1
Q9ULV4	Coronin-1C OS=Homo sapiens GN=CORO1C PE=1 SV=1	0.366	0.799	0.985	0.634	0.675	0.303	1.076	1.15	1.163	1.028	1.784	0.838	0.381	0.734	0.598	0.525	0.671	0.41
P05155	Plasma protease C1 inhibitor OS=Homo sapiens GN=SERPING1 PE=1 SV=2	0.432	0.439	0.41	0.366	0.737	0.323	1.297	0.918	0.884	0.856	0.879	0.858	2.286	1.97	2.085	1.445	1.065	2.275
Q92764	Keratin, type I cuticular Ha5 OS=Homo sapiens GN=KRT35 PE=1 SV=5	50.781	1.685	0.289	0.54	1.183	1.28
Q8N122	Regulatory-associated protein of mTOR OS=Homo sapiens GN=RPTOR PE=1 SV=1	0.889	0.581	0.544	0.768	0.633	1.041	1.186	1.129	1.426	0.626	1.91	0.759	1.008	1.095	1.121	1.37	0.525	0.807
P25098	Beta-adrenergic receptor kinase 1 OS=Homo sapiens GN=GRK2 PE=1 SV=2	0.54	0.531	0.652	0.748	0.543	0.632	1.032	0.929	1.582	0.681	1.787	1.075	1.133	2.289	2.194	1.586	1.361	0.872
P58215	Lysyl oxidase homolog 3 OS=Homo sapiens GN=LOXL3 PE=1 SV=1	1.213	1.393	1.721	1.555	1.956	1.249							1.821	1.661	1.832	1.532	2.257	1.96
P08236	Beta-glucuronidase OS=Homo sapiens GN=GUSB PE=1 SV=2	0.77	1.066	0.681	0.385	4.589	0.801	2.069	1.802	2.83	1.242	2.258	0.726	0.68	0.522	0.304	0.404	1.12	0.856
Q8IVS2	Malonyl-CoA-acyl carrier protein transacylase, mitochondrial OS=Homo sapiens GN=MCAT PE=1 SV=2	0.61	1.873	1.177	0.586	3.74	0.476	0.636	2.793	3.878	1.465	0.961	0.252	0.112	0.613	0.552	0.118	1.274	0.1
P52306	Rap1 GTPase-GDP dissociation stimulator 1 OS=Homo sapiens GN=RAP1GDS1 PE=1 SV=3	0.551	0.652	0.627	0.959	0.613	0.376	0.827	0.671	0.449	0.634	0.644	1.214	1.59	2.299	2.307	1.654	0.48	1.33
O60256	Phosphoribosyl pyrophosphate synthase-associated protein 2 OS=Homo sapiens GN=PRPSAP2 PE=1 SV=1	2.989	0.367	0.289	0.597	0.482	3.569	1.327	0.402	0.42	0.382	1.14	0.537	0.437	0.259	0.268	0.235	0.603	0.829
P49720	Proteasome subunit beta type-3 OS=Homo sapiens GN=PSMB3 PE=1 SV=2	1.096	0.07	0.056	0.092	0.152	1.897	1.539	0.124	0.097	0.067	3.104	0.185	1.908	0.228	0.206	0.224	0.25	3.288
Q6P4A8	Phospholipase B-like 1 OS=Homo sapiens GN=PLBD1 PE=1 SV=2	0.182	0.285	0.342	0.142	0.58	0.25	0.98	0.534	0.996	0.546	1.202	0.449	1.475	2.957	3.343	1.987	0.984	1.214
Q9H0E2	Toll-interacting protein OS=Homo sapiens GN=TOLLIP PE=1 SV=1	1.209	1.507	2.181	2.202	1.328	0.595	0.873	0.934	1.276	1.092	0.381	1.774	0.899	0.765	0.884	2.095	0.787	0.387
O94826	Mitochondrial import receptor subunit TOM70 OS=Homo sapiens GN=TOMM70 PE=1 SV=1	1.016	1.572	1.114	0.793	1.946	1.027	1.041	0.878	1.371	0.796	1.513	0.777	0.88	1.639	1.546	1.27	0.958	0.821
P40429	60S ribosomal protein L13a OS=Homo sapiens GN=RPL13A PE=1 SV=2	1.842	0.172	0.159	0.272	0.383	3.072	1.359	0.706	1.27	0.361	3.091	0.208	0.332	0.317	0.394	0.553	0.416	1.131
P35613	Basigin OS=Homo sapiens GN=BSG PE=1 SV=2	0.789	1.641	2.543	2.508	1.731	0.138	0.41	0.559	0.213	1.245	0.07	1.639	1.1	2.135	2.519	2.656	1.363	0.23
Q9Y266	Nuclear migration protein nudC OS=Homo sapiens GN=NUDC PE=1 SV=1	0.732	1.674	1.676	1.639	1.944	0.346	0.53	0.796	0.634	1.029	0.313	1.308	0.965	2.023	1.963	1.786	2.666	0.383
O60701	UDP-glucose 6-dehydrogenase OS=Homo sapiens GN=UGDH PE=1 SV=1	0.409	0.785	0.779	0.697	0.501	0.375	0.799	1.064	0.863	1.716	0.516	1.941	1.383	2.068	1.981	2.348	2.378	1.173
P48147	Prolyl endopeptidase OS=Homo sapiens GN=PREP PE=1 SV=2	1.228	1.042	1.02	0.988	1.102	0.57	1.737	0.616	0.622	0.627	0.953	0.753	2.178	1.814	1.585	1.338	1.678	1.046
P78410	Butyrophilin subfamily 3 member A2 OS=Homo sapiens GN=BTN3A2 PE=1 SV=2	0.84	1.902	3.002	3.066	2.014	0.115	1.105	1.054	0.645	1.637	0.665	3.203	0.552	1.061	1.886	0.373	0.248	0.358
P20340	Ras-related protein Rab-6A OS=Homo sapiens GN=RAB6A PE=1 SV=3	0.76	2.162	2.437	1.607	0.865	0.147	0.409	0.612	0.271	0.84	0.092	1.35	0.918	2.647	2.573	2.373	1.517	0.204
Q96S55	ATPase WRNIP1 OS=Homo sapiens GN=WRNIP1 PE=1 SV=2	1.163	0.846	0.853	0.941	1.15	2.444	0.659	0.399	0.717	0.277	0.987	0.187	1.774	1.423	1.37	2.383	2.244	1.464
P62753	40S ribosomal protein S6 OS=Homo sapiens GN=RPS6 PE=1 SV=1	0.37	0.224	0.206	0.153	0.52	0.858	1.332	1.31	2.78	0.576	3.063	0.35	0.195	0.421	0.465	0.216	0.18	0.209
Q92954	Proteoglycan 4 OS=Homo sapiens GN=PRG4 PE=1 SV=2	1.937	0.663	0.926	1.076	1.288	2.169	1.003	1.056	2.323	0.531	1.644	0.403
Q08378	Golgin subfamily A member 3 OS=Homo sapiens GN=GOLGA3 PE=1 SV=2	0.558	1.302	1.494	0.993	1.429	0.59	0.651	2.034	2.449	1.84	0.592	0.77	0.986	1.37	1.372	0.984	2.984	1.074
Q09161	Nuclear cap-binding protein subunit 1 OS=Homo sapiens GN=NCBP1 PE=1 SV=1	0.993	0.265	0.254	0.485	0.474	1.09	1.747	0.759	1.523	0.394	2.208	0.407	1.819	0.985	0.864	0.985	1.027	1.66
Q9P0I2	ER membrane protein complex subunit 3 OS=Homo sapiens GN=EMC3 PE=1 SV=3	0.786	1.597	2.408	2.688	0.303	0.067	1.008	1.273	0.418	1.387	0.149	1.296	0.565	1.325	1.629	1.518	0.189	0.171
P43250	G protein-coupled receptor kinase 6 OS=Homo sapiens GN=GRK6 PE=1 SV=2	0.828	0.605	0.889	0.987	0.663	0.824	1.105	0.966	1.48	0.824	1.63	1.101	0.731	1.419	1.478	1.23	0.739	0.742
Q9ULH1	Arf-GAP with SH3 domain, ANK repeat and PH domain-containing protein 1 OS=Homo sapiens GN=ASAP1 PE=1 SV=4	0.734	1.076	1.112	1.101	1.039	0.714	0.854	0.585	0.767	0.68	1.049	0.808	0.917	2.058	2.405	1.282	1.277	0.759
Q9UII4	E3 ISG15--protein ligase HERC5 OS=Homo sapiens GN=HERC5 PE=1 SV=2	0.537	0.146	0.164	0.256	0.269	0.764	1.969	1.182	2.506	0.591	3.903	0.415	0.294	0.206	0.227	0.438	0.163	0.332
P18433	Receptor-type tyrosine-protein phosphatase alpha OS=Homo sapiens GN=PTPRA PE=1 SV=2	0.999	1.318	2.25	3.282	1.73	0.211	0.763	0.791	0.291	1.254	0.193	3.153	0.875	1.474	1.661	2.159	0.656	0.264
Q9NUV9	GTPase IMAP family member 4 OS=Homo sapiens GN=GIMAP4 PE=1 SV=1	0.173	0.234	0.424	0.285	0.34	0.158	1.056	1.518	3.498	0.84	2.23	1.04	0.951	1.672	1.893	1.345	0.977	0.843
P02760	Protein AMBP OS=Homo sapiens GN=AMBP PE=1 SV=1	0.395	0.295	0.323	0.218	0.576	0.372	2.733	0.47	0.38	0.353	2.224	0.562	1.915	0.964	0.87	0.696	1.762	1.924
Q9Y3B3	Transmembrane emp24 domain-containing protein 7 OS=Homo sapiens GN=TMED7 PE=1 SV=2	1.06	1.264	1.979	2.168	0.217	0.13	0.802	0.813	0.27	0.936	0.323	1.74	0.608	1.125	1.193	2.004	0.309	0.145
Q15120	[Pyruvate dehydrogenase (acetyl-transferring)] kinase isozyme 3, mitochondrial OS=Homo sapiens GN=PDK3 PE=1 SV=1	0.271	2.99	2.21	0.207	1.97	0.308	0.315	3.023	2.489	2.824	0.239	0.188	0.215	1.271	1.26	0.383	0.396	0.169
O95352	Ubiquitin-like modifier-activating enzyme ATG7 OS=Homo sapiens GN=ATG7 PE=1 SV=1	0.767	0.358	0.459	0.522	0.394	0.694	1.214	0.8	0.797	0.914	1.079	0.982	1.444	1.142	1.017	1.321	1.934	1.849
Q70J99	Protein unc-13 homolog D OS=Homo sapiens GN=UNC13D PE=1 SV=1	0.803	0.449	0.599	0.733	0.74	0.976	0.762	0.614	0.519	0.691	0.442	0.813	1.055	3.194	3.023	1.77	1.4	0.899
P62280	40S ribosomal protein S11 OS=Homo sapiens GN=RPS11 PE=1 SV=3	1.392	0.162	0.139	0.244	0.409	2.483	1.289	0.985	2.399	0.417	2.967	0.267	0.172	0.241	0.267	0.251	0.242	0.223
Q3T906	N-acetylglucosamine-1-phosphotransferase subunits alpha/beta OS=Homo sapiens GN=GNPTAB PE=1 SV=1	1.34	1.133	1.764	4.212	1.385	0.278	1.314	1.03	0.42	1.366	0.283	3.333	0.517	0.441	0.549	0.785	0.344	0.325
Q9H2U2	Inorganic pyrophosphatase 2, mitochondrial OS=Homo sapiens GN=PPA2 PE=1 SV=2	0.238	4.36	1.353	0.127	1.717	0.14	0.32	3.496	2.525	1.404	0.16	0.197	0.435	2.542	1.294	0.411	0.332	0.266
P17948	Vascular endothelial growth factor receptor 1 OS=Homo sapiens GN=FLT1 PE=1 SV=2	3.127	0.4	0.333	0.393	0.949	4.208	0.615	0.251	0.29	0.171	0.944	0.091	1.156	0.309	0.28	0.545	0.859	1.57
O15173	Membrane-associated progesterone receptor component 2 OS=Homo sapiens GN=PGRMC2 PE=1 SV=1	0.974	1.693	2.277	3.056	0.347	0.253	1.107	1.299	0.418	1.477	0.2	2.083	0.398	0.92	1.104	0.808	0.144	0.095
P10619	Lysosomal protective protein OS=Homo sapiens GN=CTSA PE=1 SV=2	0.782	2.268	1.249	0.821	1.611	0.387	1.355	1.504	1.695	1.185	0.474	0.89	0.796	0.978	0.846	0.782	0.167	0.174
Q92562	Polyphosphoinositide phosphatase OS=Homo sapiens GN=FIG4 PE=1 SV=1	0.696	0.28	0.328	0.399	0.4	0.945	1.902	1.509	2.542	0.826	3.009	0.839
P07996	Thrombospondin-1 OS=Homo sapiens GN=THBS1 PE=1 SV=2	0.913	0.333	0.436	0.43	0.7	0.935	1.322	0.788	1.014	0.641	2.538	0.402	1.494	1.144	1.297	1.223	1.316	1.844
Q8N1B4	Vacuolar protein sorting-associated protein 52 homolog OS=Homo sapiens GN=VPS52 PE=1 SV=1	0.97	0.677	0.697	1.285	0.743	0.889	1.233	1.284	1.89	0.882	1.655	0.912	0.86	1.049	1.053	1.326	0.99	0.773
P02743	Serum amyloid P-component OS=Homo sapiens GN=APCS PE=1 SV=2	0.077	0.055	0.067	0.07	0.133	0.12	3.792	0.444	0.781	0.181	4.626	0.42	0.404	0.136	0.115	0.124	0.568	0.389
Q9BXW6	Oxysterol-binding protein-related protein 1 OS=Homo sapiens GN=OSBPL1A PE=1 SV=2	0.556	0.69	0.789	0.916	0.979	0.47	1.87	1.435	2.211	0.879	2.992	0.931	0.698	0.673	0.625	0.833	0.685	0.765
O14879	Interferon-induced protein with tetratricopeptide repeats 3 OS=Homo sapiens GN=IFIT3 PE=1 SV=1	0.177	0.207	0.288	0.223	0.163	0.123	1.893	1.748	1.558	1.754	1.819	2.033	0.875	1.354	1.205	1.078	0.282	0.795
P01911	HLA class II histocompatibility antigen, DRB1-15 beta chain OS=Homo sapiens GN=HLA-DRB1 PE=1 SV=2	0.667	0.596	0.988	1.67	0.555	0.183	0.068	0.041	0.031	0.013	0.061	0.062	1.813	3.546	3.495	3.956	0.688	0.531
P10586	Receptor-type tyrosine-protein phosphatase F OS=Homo sapiens GN=PTPRF PE=1 SV=2	1.108	1.46	1.867	2.096	2.203	0.79	0.585	0.741	0.414	0.829	0.346	1.25	1.454	1.235	1.292	1.962	1.46	1.271
P26373	60S ribosomal protein L13 OS=Homo sapiens GN=RPL13 PE=1 SV=4	0.422	0.138	0.127	0.162	0.471	0.972	1.088	1.004	1.973	0.711	2.47	0.348	0.443	0.597	1.076	1.241	0.963	0.468
P19838	Nuclear factor NF-kappa-B p105 subunit OS=Homo sapiens GN=NFKB1 PE=1 SV=2	2.161	0.553	0.524	1.069	0.685	0.931	1.356	0.744	0.985	0.672	1.57	0.759	1.197	1.332	1.271	1.214	1.998	1.324
Q15904	V-type proton ATPase subunit S1 OS=Homo sapiens GN=ATP6AP1 PE=1 SV=2	0.84	1.533	2.055	2.363	2.167	0.177	1.099	1.481	0.797	1.818	0.227	2.158	0.482	0.845	0.942	1.266	0.457	0.312
P53007	Tricarboxylate transport protein, mitochondrial OS=Homo sapiens GN=SLC25A1 PE=1 SV=2	0.118	3.266	3.224	0.269	0.184	0.088	0.35	3.272	0.466	4.3	0.071	0.545	0.172	1.255	1.506	0.466	0.194	0.073
Q9BY43	Charged multivesicular body protein 4a OS=Homo sapiens GN=CHMP4A PE=1 SV=3	0.854	1.863	2.204	2.634	1.597	0.364	0.516	0.686	0.625	1.035	0.372	1.223	0.786	1.427	1.665	1.463	0.79	0.279
Q92542	Nicastrin OS=Homo sapiens GN=NCSTN PE=1 SV=2	0.825	1.235	1.826	2.229	2.524	0.157	0.844	1.273	1.179	1.727	0.313	2.216	0.565	0.961	1.086	1.281	0.466	0.145
Q9NUQ2	1-acyl-sn-glycerol-3-phosphate acyltransferase epsilon OS=Homo sapiens GN=AGPAT5 PE=1 SV=3	0.635	3.522	3.955	1.234	0.694	0.372	0.644	1.09	0.423	1.447	0.371	0.655	0.435	1.258	1.431	0.642	0.311	0.314
Q99733	Nucleosome assembly protein 1-like 4 OS=Homo sapiens GN=NAP1L4 PE=1 SV=1	0.976	0.725	0.717	0.795	0.835	0.963	1.709	1.056	1.803	0.792	1.553	0.631	0.858	1.359	1.796	1.078	2.93	0.75
Q9UKM7	Endoplasmic reticulum mannosyl-oligosaccharide 1,2-alpha-mannosidase OS=Homo sapiens GN=MAN1B1 PE=1 SV=2	1.19	0.86	1.183	3.054	0.835	0.372	1.056	0.823	0.67	1.115	0.28	2.896	1.383	1.172	1.474	2.893	0.245	0.275
Q13435	Splicing factor 3B subunit 2 OS=Homo sapiens GN=SF3B2 PE=1 SV=2	3.119	0.392	0.195	0.401	1.064	4.341	0.73	1.015	2.443	0.508	1.557	0.352	1.624	0.334	0.168	0.261	0.264	0.73
Q86T65	Disheveled-associated activator of morphogenesis 2 OS=Homo sapiens GN=DAAM2 PE=1 SV=3	1.095	2.086	2.95	2.387	1.583	0.394	0.587	0.614	0.36	1.14	0.241	2.439	0.59	0.583	0.66	0.78	0.572	0.804
P35475	Alpha-L-iduronidase OS=Homo sapiens GN=IDUA PE=1 SV=2	0.486	0.786	0.834	0.394	2.54	0.649	1.077	1.978	5.915	1.403	1.568	0.389	0.294	0.296	0.318	0.223	0.453	0.313
P00533	Epidermal growth factor receptor OS=Homo sapiens GN=EGFR PE=1 SV=2	0.498	0.46	0.396	0.379	0.453	0.681	1.277	1.241	0.576	2.182	0.593	5.06	0.736	1.506	1.518	2.298	1.178	0.472
P34896	Serine hydroxymethyltransferase, cytosolic OS=Homo sapiens GN=SHMT1 PE=1 SV=1	0.936	0.344	0.369	0.526	0.437	1.241	2.839	0.655	1.076	0.416	3.277	0.603	1.076	0.698	0.708	0.63	0.454	1.216
P49407	Beta-arrestin-1 OS=Homo sapiens GN=ARRB1 PE=1 SV=2	0.473	0.253	0.329	0.716	0.455	0.363	1.918	0.991	1.578	0.903	2.441	1.944	0.444	0.694	0.73	0.831	1.923	0.466
P52815	39S ribosomal protein L12, mitochondrial OS=Homo sapiens GN=MRPL12 PE=1 SV=2	0.214	5.218	3.431	0.143	2.426	0.07	0.309	3.46	2.692	3.262	0.227	0.206	0.292	1.399	1.278	0.267	0.95	0.148
P51790	H(+)/Cl(-) exchange transporter 3 OS=Homo sapiens GN=CLCN3 PE=1 SV=2	1.401	0.93	1.1	4.165	1.223	0.421	0.972	0.821	0.537	1.171	0.724	3.479	0.575	0.427	0.453	1.046	0.144	0.126
O75208	Ubiquinone biosynthesis protein COQ9, mitochondrial OS=Homo sapiens GN=COQ9 PE=1 SV=1	0.217	2.957	1.809	0.184	2.051	0.397	0.617	2.903	2.78	2.893	0.537	0.565	0.492	1.549	1.215	0.463	1.694	0.387
O75351	Vacuolar protein sorting-associated protein 4B OS=Homo sapiens GN=VPS4B PE=1 SV=2	0.744	1.213	1.453	1.794	0.292	0.263	0.549	0.647	0.8	0.682	0.596	1.203	0.949	2.268	2.272	2.646	1.754	0.327
Q7Z2K8	G protein-regulated inducer of neurite outgrowth 1 OS=Homo sapiens GN=GPRIN1 PE=1 SV=2	1.229	0.913	2.449	2.988	1.403	0.584							0.478	0.688	0.802	1.477	0.749	0.359
P21757	Macrophage scavenger receptor types I and II OS=Homo sapiens GN=MSR1 PE=1 SV=1	0.659	0.329	0.48	1.64	0.183	0.209	1.57	1.241	0.494	1.821	0.637	3.768	1.082	1.589	1.774	2.856	0.295	0.46
Q99988	Growth/differentiation factor 15 OS=Homo sapiens GN=GDF15 PE=1 SV=3	0.307	0.29	0.309	0.368	0.422	0.573	1.693	1.32	3.542	0.689	3.337	0.569	0.06	0.036	0.036	0.038	0.038	0.033
P47985	Cytochrome b-c1 complex subunit Rieske, mitochondrial OS=Homo sapiens GN=UQCRFS1 PE=1 SV=2	0.087	2.17	2.928	0.287	0.293	0.039	0.429	2.193	0.39	3.447	0.088	0.55	0.323	1.844	2.925	0.711	0.282	0.116
Q8TAF3	WD repeat-containing protein 48 OS=Homo sapiens GN=WDR48 PE=1 SV=1	1.211	0.641	0.898	1.077	0.842	1.35	1.367	0.886	0.988	0.897	1.709	1.057	1.017	1.012	0.938	1.064	0.416	0.997
P13612	Integrin alpha-4 OS=Homo sapiens GN=ITGA4 PE=1 SV=3	0.372	0.329	0.684	0.92	0.441	0.161	0.751	0.9	0.349	1.407	0.18	2.564	1.467	2.345	2.759	3.937	1.697	0.597
Q8N684	Cleavage and polyadenylation specificity factor subunit 7 OS=Homo sapiens GN=CPSF7 PE=1 SV=1	0.491	0.294	0.367	0.477	0.437	0.997	1.518	1.394	3.163	0.63	2.761	0.374	0.236	0.325	0.341	0.26	0.659	0.333
Q9BZG1	Ras-related protein Rab-34 OS=Homo sapiens GN=RAB34 PE=1 SV=1	0.945	1.43	2.021	2.117	0.873	0.395	0.559	0.489	0.362	0.644	0.333	1.71	0.946	1.441	1.617	1.962	0.765	0.54
P61421	V-type proton ATPase subunit d 1 OS=Homo sapiens GN=ATP6V0D1 PE=1 SV=1	1.029	1.853	2.182	2.355	2.318	0.33	0.645	1.479	1.368	1.814	0.197	1.685	0.444	0.717	0.807	0.913	0.139	0.116
P98095	Fibulin-2 OS=Homo sapiens GN=FBLN2 PE=1 SV=2	0.183	0.078	0.067	0.109	0.193	0.262	2.114	1.06	1.623	0.387	1.546	0.366	1.135	0.827	0.661	0.89	2.446	1.568
Q9Y6G9	Cytoplasmic dynein 1 light intermediate chain 1 OS=Homo sapiens GN=DYNC1LI1 PE=1 SV=3	1.956	0.957	0.898	1.063	0.769	1	1.539	0.929	0.887	0.869	0.94	0.752	1.79	1.593	1.366	1.391	1.389	0.931
Q01995	Transgelin OS=Homo sapiens GN=TAGLN PE=1 SV=4	0.443	0.737	0.981	0.782	0.589	0.169	1.033	1.348	0.985	1.048	0.418	1.643	1.364	2.851	2.388	2.025	1.433	0.501
Q9Y606	tRNA pseudouridine synthase A OS=Homo sapiens GN=PUS1 PE=1 SV=3	0.75	2.021	0.957	0.347	4.396	1.193	0.794	1.347	2.123	0.724	1.265	0.206	0.702	1.028	0.859	0.777	1.685	0.641
P31944	Caspase-14 OS=Homo sapiens GN=CASP14 PE=1 SV=2	0.683	0.598	0.852	0.508	3.163	1.312	0.685	0.99	1.196	2.414	0.753	1.549	1.305	0.717	0.618	1.772	2.434	0.805
O75648	Mitochondrial tRNA-specific 2-thiouridylase 1 OS=Homo sapiens GN=TRMU PE=1 SV=2	0.328	5.711	3.109	0.257	4.407	0.255	0.166	1.74	2.359	1.669	0.117	0.112
Q8IWT6	Volume-regulated anion channel subunit LRRC8A OS=Homo sapiens GN=LRRC8A PE=1 SV=1	0.759	1.34	1.82	1.853	1.7	0.459	0.881	0.744	0.619	1.022	0.582	1.298	0.996	1.67	1.792	2.007	0.357	0.38
P13929	Beta-enolase OS=Homo sapiens GN=ENO3 PE=1 SV=5	1.415	0.897	0.764	0.958	0.662	1.004	0.697	1.789	2.15	1.394	1.09	0.247	2.287	1.369	1.239	1.082	1.419	2.6
Q8TEX9	Importin-4 OS=Homo sapiens GN=IPO4 PE=1 SV=2	0.678	0.341	0.312	0.616	0.314	0.539	1.522	0.974	1.09	0.585	2.185	0.874	1.542	1.286	1.241	1.413	0.764	1.461
P84085	ADP-ribosylation factor 5 OS=Homo sapiens GN=ARF5 PE=1 SV=2	1.056	1.374	1.433	2.21	1.942	0.689	0.395	0.544	0.43	0.632	0.264	1.052	0.915	1.834	1.74	1.605	0.451	0.559
Q96RU3	Formin-binding protein 1 OS=Homo sapiens GN=FNBP1 PE=1 SV=2	0.747	0.575	0.798	0.709	0.725	0.608	1.428	1.256	0.947	1.342	1.01	1.283	1.277	1.76	2.068	1.518	2.346	1.092
P18031	Tyrosine-protein phosphatase non-receptor type 1 OS=Homo sapiens GN=PTPN1 PE=1 SV=1	0.755	0.781	0.795	0.842	0.404	0.481	1.009	0.933	0.793	1.01	0.561	0.995	1.417	2.004	2.109	1.894	0.984	1.08
Q96II8	Leucine-rich repeat and calponin homology domain-containing protein 3 OS=Homo sapiens GN=LRCH3 PE=1 SV=2	1.038	1.138	1.464	0.953	0.669	0.78	1.116	0.862	1.845	1.283	1.792	0.56	1.508	1.159	1.018	1.148	1.805	1.65
Q9Y5X1	Sorting nexin-9 OS=Homo sapiens GN=SNX9 PE=1 SV=1	0.664	0.338	0.357	0.55	0.41	0.821	1.751	1.533	2.583	0.838	2.606	0.855	0.557	0.636	0.671	0.623	0.261	0.462
Q9UHL4	Dipeptidyl peptidase 2 OS=Homo sapiens GN=DPP7 PE=1 SV=3	0.518	1.407	0.827	0.511	2.387	0.249	1.666	2.432	4.876	1.273	1.211	0.665	0.378	0.53	0.404	0.389	0.541	0.119
Q9NUI1	Peroxisomal 2,4-dienoyl-CoA reductase OS=Homo sapiens GN=DECR2 PE=1 SV=1	1.533	3.057	3.539	3.391	1.422	0.32	0.419	0.853	0.559	0.72	0.277	0.245	0.183	0.602	0.751	0.333	0.374	0.148
Q8IV08	Phospholipase D3 OS=Homo sapiens GN=PLD3 PE=1 SV=1	0.334	1.169	0.701	0.355	2.664	0.507	2.075	1.188	3.454	0.483	3.997	0.356	0.05	0.084	0.086	0.09	0.153	0.031
P09914	Interferon-induced protein with tetratricopeptide repeats 1 OS=Homo sapiens GN=IFIT1 PE=1 SV=2							1.842	1.932	2.752	1.401	2.296	1.18
Q9NZW5	MAGUK p55 subfamily member 6 OS=Homo sapiens GN=MPP6 PE=1 SV=2	0.372	0.492	0.708	0.784	0.553	0.268	0.872	0.984	0.876	1.492	0.693	2.245	1.359	1.696	1.69	1.853	1.59	0.97
Q14696	LRP chaperone MESD OS=Homo sapiens GN=MESD PE=1 SV=2	0.631	2.301	1.744	1.959	2.296	0.307	1.053	1.49	1.468	1.435	0.256	1.288	0.409	1.024	0.982	1.002	0.92	0.132
Q9UPT5	Exocyst complex component 7 OS=Homo sapiens GN=EXOC7 PE=1 SV=3	0.727	1.263	1.449	1.734	0.901	0.432	0.872	1.053	1.366	1.045	1.01	1.569	0.857	1.487	1.383	1.567	0.47	0.752
P35611	Alpha-adducin OS=Homo sapiens GN=ADD1 PE=1 SV=2	0.48	0.654	0.63	0.555	0.538	0.43	1.096	1.651	1.182	2.635	0.891	2.627	0.642	1.548	1.38	1.53	2.583	0.582
P51153	Ras-related protein Rab-13 OS=Homo sapiens GN=RAB13 PE=1 SV=1	0.971	1.666	2.023	2.225	0.616	0.543	0.468	0.45	0.443	0.684	0.369	1.381	1.028	1.348	1.383	2.204	0.675	0.478
Q15363	Transmembrane emp24 domain-containing protein 2 OS=Homo sapiens GN=TMED2 PE=1 SV=1	1.009	1.599	2.055	3.164	0.325	0.174	0.844	0.859	0.322	1.01	0.156	1.704	0.676	1.256	1.402	1.846	0.263	0.095
O75530	Polycomb protein EED OS=Homo sapiens GN=EED PE=1 SV=2	1.396	0.164	0.124	0.222	0.653	2.574	1.183	0.818	1.761	0.38	2.08	0.31	0.992	0.387	0.34	0.512	0.205	1.481
Q9Y6K5	2'-5'-oligoadenylate synthase 3 OS=Homo sapiens GN=OAS3 PE=1 SV=3	0.31	0.238	0.282	0.241	0.178	0.366	2.019	1.613	3.211	0.975	2.469	0.846	1.043	0.789	0.767	0.62	0.53	1.1
P22830	Ferrochelatase, mitochondrial OS=Homo sapiens GN=FECH PE=1 SV=2	0.366	4.374	2.175	0.241	3.358	0.171	0.331	2.278	2.45	1.297	0.277	0.314	0.35	2.055	1.904	0.588	2.08	0.23
Q13162	Peroxiredoxin-4 OS=Homo sapiens GN=PRDX4 PE=1 SV=1	0.802	2.745	2.336	2.05	3.538	0.23	0.893	1.415	0.812	1.483	0.329	0.834	1.134	2.6	2.69	0.943	0.559	0.305
P14649	Myosin light chain 6B OS=Homo sapiens GN=MYL6B PE=1 SV=1	2.044	1.265	1.002	0.923	3.073	1.577	1.94	0.454	0.599	0.489	1.874	0.37	2.656	0.45	0.447	1.353	0.97	2.365
P50453	Serpin B9 OS=Homo sapiens GN=SERPINB9 PE=1 SV=1	0.059	0.067	0.152	0.055	0.147	0.061	1.421	1.089	1.172	0.926	1.001	1.296	2.093	2.684	1.895	1.88	2.411	1.157
O75436	Vacuolar protein sorting-associated protein 26A OS=Homo sapiens GN=VPS26A PE=1 SV=2	1.085	0.81	0.852	0.813	0.997	1.083	1.822	0.906	0.709	1	1.608	1.037	1.126	1.052	1.076	0.979	1.336	0.792
Q9H488	GDP-fucose protein O-fucosyltransferase 1 OS=Homo sapiens GN=POFUT1 PE=1 SV=1	0.828	1.87	1.135	1.781	2.477	0.671	0.745	1.029	0.903	1.018	0.195	1.124	0.698	1.54	1.156	1.196	0.911	0.535
Q8N129	Protein canopy homolog 4 OS=Homo sapiens GN=CNPY4 PE=2 SV=1	0.887	3.831	3.092	3.34	8.949	0.458	0.518	0.833	0.598	1.217	0.174	1.022	0.228	0.643	0.686	0.631	0.481	0.115
P12259	Coagulation factor V OS=Homo sapiens GN=F5 PE=1 SV=4	0.579	0.88	1.027	1.029	0.681	0.346	0.841	0.961	0.497	1.333	0.509	3.227	1.224	1.693	1.931	2.704	0.856	0.816
Q9Y2I8	WD repeat-containing protein 37 OS=Homo sapiens GN=WDR37 PE=1 SV=2	0.518	0.667	0.789	0.635	0.727	0.553	1.5	0.909	1.902	0.655	3.016	0.526	0.575	1.005	0.984	0.795	1.306	0.389
O60524	Nuclear export mediator factor NEMF OS=Homo sapiens GN=NEMF PE=1 SV=4	1.424	0.315	0.308	0.356	0.743	1.627	1.272	1.158	1.92	0.624	1.712	0.381	0.875	0.774	0.671	0.695	0.507	0.782
O15357	Phosphatidylinositol 3,4,5-trisphosphate 5-phosphatase 2 OS=Homo sapiens GN=INPPL1 PE=1 SV=2	0.696	0.478	0.466	0.401	0.668	1.016	1.172	1.249	2.945	0.617	1.884	0.424	0.821	1.149	1.182	1.037	0.964	0.772
P04233	HLA class II histocompatibility antigen gamma chain OS=Homo sapiens GN=CD74 PE=1 SV=3	0.41	0.371	0.586	1.027	0.159	0.214	1.399	1.506	0.495	1.892	0.201	3.237	1.252	1.996	2.4	2.876	0.339	0.189
P61224	Ras-related protein Rap-1b OS=Homo sapiens GN=RAP1B PE=1 SV=1	0.493	1.055	1.386	1.38	0.906	0.127	0.915	0.621	0.199	1.514	0.414	2.678	0.96	2.716	3.126	2.518	1.388	0.461
O75023	Leukocyte immunoglobulin-like receptor subfamily B member 5 OS=Homo sapiens GN=LILRB5 PE=1 SV=1	0.428	0.341	0.447	1.149	0.786	0.316	1.816	1.501	0.738	2.327	0.403	5.397
Q9H4A4	Aminopeptidase B OS=Homo sapiens GN=RNPEP PE=1 SV=2	0.724	0.614	0.649	0.596	0.554	0.505	1.787	1.041	0.921	0.936	1.143	1.224	1.66	2.016	1.662	1.263	2.497	1.138
Q01432	AMP deaminase 3 OS=Homo sapiens GN=AMPD3 PE=1 SV=1	0.485	0.214	0.294	0.459	0.473	0.695	2.034	0.566	0.735	0.455	2.676	0.562	1.307	1.571	1.54	1.505	0.602	1.462
Q16512	Serine/threonine-protein kinase N1 OS=Homo sapiens GN=PKN1 PE=1 SV=2	0.769	0.897	0.96	1.224	0.95	1.007	0.922	0.718	0.946	0.93	0.91	1.244	0.801	1.51	1.63	1.029	1.422	0.935
P62937	Peptidyl-prolyl cis-trans isomerase A OS=Homo sapiens GN=PPIA PE=1 SV=2	1.568	2.226	2.3	2.239	1.197	1.285	0.653	0.665	0.532	0.618	0.461	0.971	0.591	1.185	0.975	0.798	1.168	0.38
O95822	Malonyl-CoA decarboxylase, mitochondrial OS=Homo sapiens GN=MLYCD PE=1 SV=3	0.441	3.816	2.21	0.57	6.139	0.256	0.456	1.541	2.066	1.068	0.532	0.223	1.241	1.185	1.01	0.571	0.8	0.851
Q96CS3	FAS-associated factor 2 OS=Homo sapiens GN=FAF2 PE=1 SV=2	0.935	1.785	2.199	2.698	2.075	0.236	0.69	1.082	0.443	1.312	0.24	1.265	0.89	1.513	1.724	1.426	0.618	0.693
O60884	DnaJ homolog subfamily A member 2 OS=Homo sapiens GN=DNAJA2 PE=1 SV=1	0.876	0.927	1.186	1.759	0.341	0.489	1.095	0.702	0.997	0.662	1.26	0.979	0.922	0.892	0.991	1.83	0.274	0.625
Q8TER5	Rho guanine nucleotide exchange factor 40 OS=Homo sapiens GN=ARHGEF40 PE=1 SV=3	1.052	0.482	0.484	0.981	0.898	1.439	1.212	0.767	1.368	0.493	2.273	0.613	2.236	1.457	1.329	2.652	3.12	2.334
Q15233	Non-POU domain-containing octamer-binding protein OS=Homo sapiens GN=NONO PE=1 SV=4	1.029	0.598	0.497	0.435	0.783	1.264	1.429	1.034	2.544	0.367	2.485	0.263	0.867	0.819	0.867	1.106	0.415	0.928
P51570	Galactokinase OS=Homo sapiens GN=GALK1 PE=1 SV=1	0.816	0.742	0.876	1.086	0.588	0.538	1.329	0.903	1.156	0.526	2.21	0.411	1.009	1.001	1.019	1.043	0.89	0.926
P28288	ATP-binding cassette sub-family D member 3 OS=Homo sapiens GN=ABCD3 PE=1 SV=1	0.881	1.954	2.391	2.363	0.711	0.359	0.622	1.742	0.602	1.622	0.192	0.429	0.493	1.411	1.704	0.583	0.436	0.337
Q9NYH9	U3 small nucleolar RNA-associated protein 6 homolog OS=Homo sapiens GN=UTP6 PE=2 SV=2	3.384	0.312	0.165	0.541	0.937	5.043	0.976	0.5	0.739	0.368	1.133	0.27	0.606	0.398	0.37	0.606	0.443	0.754
Q9Y6M7	Sodium bicarbonate cotransporter 3 OS=Homo sapiens GN=SLC4A7 PE=1 SV=2	1.115	1.855	2.603	2.958	1.569	0.813	0.664	0.406	0.333	0.55	0.433	0.693	0.944	0.726	1.261	1.55	0.533	0.782
Q9UBS9	SUN domain-containing ossification factor OS=Homo sapiens GN=SUCO PE=1 SV=1	1.207	2.558	3.548	3.83	1.195	0.404	0.571	0.679	0.257	0.694	0.153	0.582	0.557	1.118	1.317	0.94	0.5	0.378
Q99541	Perilipin-2 OS=Homo sapiens GN=PLIN2 PE=1 SV=2	1.429	1.582	1.68	1.91	0.961	1.019	0.432	0.436	0.309	0.393	0.332	0.532	1.468	1.039	0.936	1.183	0.76	1.369
Q9H0V1	Transmembrane protein 168 OS=Homo sapiens GN=TMEM168 PE=2 SV=2	2.049	1.017	1.357	5.813	0.683	0.211	0.42	0.278	0.134	0.357	0.16	1.287	0.333	0.331	0.406	0.887	0.151	0.064
Q9BQ39	ATP-dependent RNA helicase DDX50 OS=Homo sapiens GN=DDX50 PE=1 SV=1	1.08	0.634	0.533	0.54	0.961	2.186	1.455	1.15	1.423	0.741	1.947	0.358	1.125	1.811	1.487	1.037	1.598	0.68
P61619	Protein transport protein Sec61 subunit alpha isoform 1 OS=Homo sapiens GN=SEC61A1 PE=1 SV=2	0.885	1.801	2.368	2.395	0.421	0.26	0.731	1.329	0.366	0.927	0.165	0.721	0.833	2.233	2.725	1.707	0.386	0.235
P10301	Ras-related protein R-Ras OS=Homo sapiens GN=RRAS PE=1 SV=1	0.642	1.55	2.231	1.837	1.295	0.163	0.685	0.928	0.322	1.533	0.18	2.758	0.679	1.366	1.446	1.444	0.319	0.213
P82914	28S ribosomal protein S15, mitochondrial OS=Homo sapiens GN=MRPS15 PE=1 SV=1	0.255	2.523	1.987	0.139	4.004	0.189	0.429	2.327	2.849	2.257	0.841	0.147	0.317	0.578	0.972	0.39	0.586	0.306
O60287	Nucleolar pre-ribosomal-associated protein 1 OS=Homo sapiens GN=URB1 PE=1 SV=4	2.281	0.435	0.334	0.574	1.066	2.778	1.45	1.039	0.926	0.857	1.501	0.893	0.923	0.574	0.582	0.985	2.026	1.243
Q7Z3J2	UPF0505 protein C16orf62 OS=Homo sapiens GN=C16orf62 PE=1 SV=2	0.762	0.523	0.619	0.896	0.583	0.751	1.593	1.052	1.208	0.817	1.674	1.273	1.34	1.185	1.22	1.783	1.166	1.622
P29692	Elongation factor 1-delta OS=Homo sapiens GN=EEF1D PE=1 SV=5	0.467	0.882	0.874	0.695	1.093	0.26	0.402	0.886	1.034	1.202	0.173	1.135	0.947	2.244	2.036	1.411	3.161	0.505
Q13075	Baculoviral IAP repeat-containing protein 1 OS=Homo sapiens GN=NAIP PE=1 SV=3	1.008	0.304	0.426	0.394	0.563	1.342	2.152	1.244	1.142	0.721	1.683	0.517	1.655	1.543	1.497	1.669	1.652	1.749
Q7L014	Probable ATP-dependent RNA helicase DDX46 OS=Homo sapiens GN=DDX46 PE=1 SV=2	0.651	0.355	0.258	0.376	0.514	0.9	1.176	1.262	3.584	0.641	2.312	0.371	1.013	0.991	1.023	1.435	0.794	1.005
Q86Y46	Keratin, type II cytoskeletal 73 OS=Homo sapiens GN=KRT73 PE=1 SV=1	4.913	1.029	0.986	0.787	0.48	1.677
P48729	Casein kinase I isoform alpha OS=Homo sapiens GN=CSNK1A1 PE=1 SV=2	2.239	0.456	0.433	0.538	0.882	2.665	0.868	1.173	2.549	0.437	1.593	0.282	0.879	0.539	0.512	0.535	0.506	1.072
Q92621	Nuclear pore complex protein Nup205 OS=Homo sapiens GN=NUP205 PE=1 SV=3	0.871	0.723	0.63	0.966	0.882	1.006	0.849	0.741	1.919	0.793	1.612	0.549	1.741	1.768	1.564	2.098	0.735	1.518
Q9BYD6	39S ribosomal protein L1, mitochondrial OS=Homo sapiens GN=MRPL1 PE=1 SV=2	0.418	3.265	2.215	0.177	4.483	0.306	0.505	2.363	3.254	2.169	0.564	0.263	0.41	1.34	1.322	0.321	1.218	0.277
O95816	BAG family molecular chaperone regulator 2 OS=Homo sapiens GN=BAG2 PE=1 SV=1	0.87	0.368	0.381	0.663	0.373	0.789	1.118	0.602	0.439	0.702	0.887	1.004	3.128	1.806	1.896	2.303	1.188	2.559
Q8TDW5	Synaptotagmin-like protein 5 OS=Homo sapiens GN=SYTL5 PE=1 SV=1	2.201	1.966	2.637	2.795	1.645	2.646	0.027	0.073	0.031	0.01	0.067	0.043
Q9BRX8	Redox-regulatory protein FAM213A OS=Homo sapiens GN=FAM213A PE=1 SV=3	0.927	1.98	2.524	2.914	0.922	0.081	1.343	1.638	0.538	1.839	0.154	2.272	0.228	0.536	0.61	0.593	0.055	0.04
O15321	Transmembrane 9 superfamily member 1 OS=Homo sapiens GN=TM9SF1 PE=2 SV=2	1.291	1.133	1.678	4.197	0.01	0.129	1.01	0.815	0.219	1.247	0.107	2.949	0.919	1.086	1.365	2.027	0.237	0.114
Q5JPH6	Probable glutamate--tRNA ligase, mitochondrial OS=Homo sapiens GN=EARS2 PE=1 SV=2	0.374	3.669	2.39	0.339	3.809	0.43	0.484	1.909	1.897	1.833	0.257	0.372	0.279	1.852	1.793	0.41	0.994	0.231
Q12765	Secernin-1 OS=Homo sapiens GN=SCRN1 PE=1 SV=2	1.215	2.415	2.577	2.234	3.177	0.519	0.598	0.593	0.43	0.601	0.299	0.856	0.698	1.052	0.946	0.709	2.849	0.331
P06213	Insulin receptor OS=Homo sapiens GN=INSR PE=1 SV=4	0.838	1.112	1.332	1.799	1.612	0.621	0.637	0.79	0.449	1.041	0.318	1.731	1.125	1.621	1.613	1.847	1.491	0.732
Q9Y697	Cysteine desulfurase, mitochondrial OS=Homo sapiens GN=NFS1 PE=1 SV=3	0.438	2.949	1.456	0.286	3.551	0.691	0.489	2.45	2.798	1.473	0.449	0.269	0.407	1.102	1.014	0.549	2.289	0.473
P17655	Calpain-2 catalytic subunit OS=Homo sapiens GN=CAPN2 PE=1 SV=6	1.108	0.855	0.867	1.067	1.183	0.657	1.608	0.873	0.743	0.891	1.02	1.258	1.561	1.406	1.366	1.401	1.876	1.124
Q7Z3C6	Autophagy-related protein 9A OS=Homo sapiens GN=ATG9A PE=1 SV=3	0.935	0.446	0.595	2.879	1.168	0.257	1.241	0.753	0.471	0.993	0.254	5.513	0.881	0.646	0.693	2.402	0.368	0.124
Q16740	ATP-dependent Clp protease proteolytic subunit, mitochondrial OS=Homo sapiens GN=CLPP PE=1 SV=1	0.198	6.131	2.502	0.186	2.921	0.209	0.212	2.642	2.746	1.586	0.158	0.209	0.282	1.524	1.008	0.397	0.845	0.469
P04004	Vitronectin OS=Homo sapiens GN=VTN PE=1 SV=1	1.509	0.347	0.263	0.447	0.631	3.148	1.277	0.399	0.738	0.166	2.698	0.293	0.737	0.384	0.365	0.67	0.484	1.305
Q93063	Exostosin-2 OS=Homo sapiens GN=EXT2 PE=1 SV=1	1.425	1.049	1.475	3.57	1.55	0.473	0.758	0.693	0.35	0.808	0.26	1.303	1.468	1.679	2.05	2.378	0.775	0.725
Q92804	TATA-binding protein-associated factor 2N OS=Homo sapiens GN=TAF15 PE=1 SV=1	0.296	0.204	0.268	0.257	0.586	0.484	1.085	1.754	4.177	0.736	2.66	0.324	0.295	0.243	0.383	0.453	0.535	0.284
Q07960	Rho GTPase-activating protein 1 OS=Homo sapiens GN=ARHGAP1 PE=1 SV=1	1.374	0.853	0.633	1.772	1.531	1.022	0.973	1.124	1.384	0.928	1.271	0.948	0.467	1.449	1.466	0.631	0.565	0.4
Q5HYK3	2-methoxy-6-polyprenyl-1,4-benzoquinol methylase, mitochondrial OS=Homo sapiens GN=COQ5 PE=1 SV=2	0.241	3.119	2.28	0.311	1.582	0.19	0.541	2.486	1.941	2.51	0.563	0.403	0.232	1.62	1.485	0.221	0.575	0.141
P62140	Serine/threonine-protein phosphatase PP1-beta catalytic subunit OS=Homo sapiens GN=PPP1CB PE=1 SV=3	1.071	1.4	1.629	1.648	1.439	0.743	0.597	0.524	0.653	0.511	0.675	0.834	1.266	1.57	1.342	1.853	1.895	1.129
P20933	N(4)-(beta-N-acetylglucosaminyl)-L-asparaginase OS=Homo sapiens GN=AGA PE=1 SV=2	0.694	5.182	2.384	1.085	9.058	0.274	0.632	1.114	1.47	0.717	0.355	0.417	0.258	0.49	0.438	0.343	0.95	0.122
Q14258	E3 ubiquitin/ISG15 ligase TRIM25 OS=Homo sapiens GN=TRIM25 PE=1 SV=2	0.408	0.726	0.742	0.633	0.809	0.629	1.369	1.709	2.426	0.953	2.024	0.718	0.785	1.493	1.499	1.269	1.424	0.49
P15153	Ras-related C3 botulinum toxin substrate 2 OS=Homo sapiens GN=RAC2 PE=1 SV=1	0.143	0.136	0.284	0.182	0.11	0.095	0.363	0.349	0.391	0.444	0.34	0.906	1.19	3.889	4.023	2.164	2.587	1.174
Q5K4L6	Long-chain fatty acid transport protein 3 OS=Homo sapiens GN=SLC27A3 PE=2 SV=3	1.092	2.586	2.622	3.023	1.079	0.771	0.678	0.721	0.438	0.643	0.454	0.759	0.481	0.552	0.677	0.571	0.568	0.315
Q9NNW7	Thioredoxin reductase 2, mitochondrial OS=Homo sapiens GN=TXNRD2 PE=1 SV=3	0.306	5.648	2.256	0.178	5.337	0.136	0.326	2.325	2.073	1.415	0.164	0.462	0.476	0.997	0.601	0.671	2.037	0.658
Q9ULF5	Zinc transporter ZIP10 OS=Homo sapiens GN=SLC39A10 PE=1 SV=2	1.142	1.496	2.229	3.03	1.952	0.263	0.429	0.49	0.668	0.607	0.236	1.344	0.655	1.026	1.073	1.605	0.411	0.164
Q9NUP9	Protein lin-7 homolog C OS=Homo sapiens GN=LIN7C PE=1 SV=1	1.155	1.671	2.304	2.806	1.433	0.46	0.694	0.458	0.406	0.727	0.634	1.36	0.6	1.005	1.109	1.282	0.558	0.255
Q9BQE5	Apolipoprotein L2 OS=Homo sapiens GN=APOL2 PE=1 SV=1	0.651	0.914	0.938	1.157	0.601	0.542	0.812	0.957	0.625	1.283	0.314	1.496	1.341	2.088	1.931	2.809	0.863	0.632
O43237	Cytoplasmic dynein 1 light intermediate chain 2 OS=Homo sapiens GN=DYNC1LI2 PE=1 SV=1	1.806	0.758	0.802	1.361	0.546	1.007	1.085	0.863	0.697	1.11	0.569	1.108	1.932	1.62	1.559	1.706	1.074	1.246
O15394	Neural cell adhesion molecule 2 OS=Homo sapiens GN=NCAM2 PE=1 SV=2													1.548	2.866	3.273	2.36	2.273	0.73
Q99598	Translin-associated protein X OS=Homo sapiens GN=TSNAX PE=1 SV=1	2.266	0.301	0.247	0.277	0.693	2.189	2.651	0.342	0.313	0.3	2.414	0.387	1.304	0.396	0.332	0.209	0.441	0.906
Q9Y224	UPF0568 protein C14orf166 OS=Homo sapiens GN=C14orf166 PE=1 SV=1	1.55	0.593	0.412	0.528	0.905	1.93	1.252	0.937	1.485	0.499	1.523	0.395	1.417	1.059	0.958	0.682	0.684	1.793
Q96BM9	ADP-ribosylation factor-like protein 8A OS=Homo sapiens GN=ARL8A PE=1 SV=1	1.044	0.859	0.996	1.823	1.327	0.261	0.991	0.993	0.99	1.114	0.78	2.425	0.458	1.208	0.812	1.166	0.491	0.302
Q8IVH4	Methylmalonic aciduria type A protein, mitochondrial OS=Homo sapiens GN=MMAA PE=1 SV=1	0.521	3.318	2.423	0.438	1.406	0.497	0.624	2.325	2.801	2.066	0.778	0.339	0.509	1.527	1.596	0.664	1.029	0.397
P11908	Ribose-phosphate pyrophosphokinase 2 OS=Homo sapiens GN=PRPS2 PE=1 SV=2	3.142	0.318	0.285	0.406	0.278	4.203	0.383	0.25	0.294	0.132	0.35	0.214	0.827	0.656	0.615	0.394	0.249	1.356
Q5NDL2	EGF domain-specific O-linked N-acetylglucosamine transferase OS=Homo sapiens GN=EOGT PE=1 SV=1	0.919	1.958	1.808	2.119	4.952	0.665	0.824	0.934	1.022	0.855	0.681	0.753	0.659	0.84	0.754	0.528	0.78	0.635
P16671	Platelet glycoprotein 4 OS=Homo sapiens GN=CD36 PE=1 SV=2	0.075	0.055	0.098	0.15	0.087	0.03	1.671	3.05	0.891	4.918	0.288	6.157	0.199	0.346	0.394	0.513	0.179	0.068
P61604	10 kDa heat shock protein, mitochondrial OS=Homo sapiens GN=HSPE1 PE=1 SV=2	0.089	4.88	1.834	0.123	11.296	0.106	0.076	1.5	1.76	0.535	0.056	0.048	0.088	1.416	0.964	0.129	7.254	0.058
P78344	Eukaryotic translation initiation factor 4 gamma 2 OS=Homo sapiens GN=EIF4G2 PE=1 SV=1	0.589	0.984	0.938	0.831	0.716	0.463	0.643	0.977	2.372	0.804	1.027	0.67	0.753	1.868	1.83	1.019	0.998	0.513
Q3SY84	Keratin, type II cytoskeletal 71 OS=Homo sapiens GN=KRT71 PE=1 SV=3	2.513	0.38	0.454	0.557	3.66	2.386	1.008	0.778	1.53	6.39	1.402	0.307
E9PAV3	Nascent polypeptide-associated complex subunit alpha, muscle-specific form OS=Homo sapiens GN=NACA PE=1 SV=1	1.719	0.207	0.234	0.228	0.337	2.323	1.195	0.992	2.901	0.534	3.024	0.323	0.272	0.171	0.2	0.203	0.485	0.341
Q6ZVL6	UPF0606 protein KIAA1549L OS=Homo sapiens GN=KIAA1549L PE=2 SV=2	1.197	2.429	4.315	3.217	3.752	0.214
O00411	DNA-directed RNA polymerase, mitochondrial OS=Homo sapiens GN=POLRMT PE=1 SV=2	0.337	2.15	1.618	0.241	2.391	0.513	0.824	2.215	2.048	2.781	0.925	0.324	0.226	0.93	1.242	0.44	0.941	0.278
Q9Y2H6	Fibronectin type-III domain-containing protein 3A OS=Homo sapiens GN=FNDC3A PE=1 SV=4	0.905	2.021	3.014	2.415	1.063	0.238	0.539	0.688	0.263	0.565	0.258	0.387	0.593	1.615	1.878	1.378	0.648	0.228
Q9NRK6	ATP-binding cassette sub-family B member 10, mitochondrial OS=Homo sapiens GN=ABCB10 PE=1 SV=2	0.423	2.273	2.092	0.43	0.591	0.278	0.499	2.727	0.476	4.189	0.174	0.599	0.518	1.391	1.589	0.561	0.315	0.477
O94886	CSC1-like protein 1 OS=Homo sapiens GN=TMEM63A PE=1 SV=3	0.718	1.255	1.878	2.551	1.799	0.144	0.91	1.143	0.647	1.431	0.159	2.839	0.58	0.847	0.85	1.488	0.753	0.331
P83731	60S ribosomal protein L24 OS=Homo sapiens GN=RPL24 PE=1 SV=1	0.726	0.181	0.23	0.201	0.797	1.599	1.416	0.846	1.804	0.47	2.641	0.246	0.124	0.195	0.221	0.172	0.195	0.147
Q8TB61	Adenosine 3'-phospho 5'-phosphosulfate transporter 1 OS=Homo sapiens GN=SLC35B2 PE=1 SV=1	1.211	1.562	1.996	3.567	0.513	0.308	0.701	0.797	0.198	1.097	0.427	1.863	0.636	0.98	1.231	1.365	0.265	0.156
P51159	Ras-related protein Rab-27A OS=Homo sapiens GN=RAB27A PE=1 SV=3	0.439	1.065	1.32	1.097	0.779	0.143	0.512	0.823	0.68	1.027	0.253	1.768	0.641	2.949	2.974	1.253	1.219	0.323
Q9Y2B0	Protein canopy homolog 2 OS=Homo sapiens GN=CNPY2 PE=1 SV=1	0.592	1.832	1.517	2.221	3.89	0.224	0.797	0.989	0.639	0.884	0.154	1.033	0.394	1.295	0.916	0.959	1.974	0.166
Q8WUY1	Protein THEM6 OS=Homo sapiens GN=THEM6 PE=1 SV=2	1.065	1.543	2.378	3.271	0.95	0.351	1.068	1.083	0.519	1.133	0.307	1.761	0.714	1.175	1.528	1.601	0.501	0.374
Q7Z5L7	Podocan OS=Homo sapiens GN=PODN PE=1 SV=2	1.079	1.283	1.068	0.892	1.728	0.919	2.897	1.221	1.86	0.743	3.517	0.546	0.698	0.577	0.555	0.565	0.546	0.779
O75558	Syntaxin-11 OS=Homo sapiens GN=STX11 PE=1 SV=1	1.324	1.409	1.357	2.585	1.547	0.895	1.3	1.621	1.381	2.088	1.01	3.135	0.738	2.116	2.151	2.041	0.793	0.264
Q86WV6	Stimulator of interferon genes protein OS=Homo sapiens GN=TMEM173 PE=1 SV=1	0.683	1.055	1.359	2.326	0.673	0.229	1.041	0.982	0.122	1.083	0.15	2.202	1.341	2.079	2.044	3.2	0.558	0.331
O95747	Serine/threonine-protein kinase OSR1 OS=Homo sapiens GN=OXSR1 PE=1 SV=1	0.652	0.913	1.08	1.558	0.7	0.513	1.018	1.444	1.624	1.152	0.911	1.232	1.386	1.804	1.638	1.734	1.327	1.212
P15498	Proto-oncogene vav OS=Homo sapiens GN=VAV1 PE=1 SV=4	0.333	0.435	0.501	0.244	0.665	0.594	1.008	1.39	2.101	0.897	1.811	0.7	1.02	1.848	1.792	1.453	0.81	0.907
O15020	Spectrin beta chain, non-erythrocytic 2 OS=Homo sapiens GN=SPTBN2 PE=1 SV=3													1.553	1.13	1.062	1.788	3.945	2.294
P78347	General transcription factor II-I OS=Homo sapiens GN=GTF2I PE=1 SV=2	1.178	0.54	0.525	0.603	0.633	1.248	1.193	1.294	3.195	0.601	1.993	0.432	1.149	1.31	1.461	2.501	3.704	1.065
Q9Y2U8	Inner nuclear membrane protein Man1 OS=Homo sapiens GN=LEMD3 PE=1 SV=2	1.039	2.111	3.241	3.33	1.079	0.172	0.623	1.255	0.398	1.683	0.214	0.777	0.393	1.541	1.804	0.562	0.19	0.254
Q03591	Complement factor H-related protein 1 OS=Homo sapiens GN=CFHR1 PE=1 SV=2	0.262	0.124	0.174	0.184	0.226	0.266	1.44	1.343	2.895	0.541	1.535	0.345	0.684	0.34	0.346	0.349	0.739	0.865
Q9UBT2	SUMO-activating enzyme subunit 2 OS=Homo sapiens GN=UBA2 PE=1 SV=2	0.643	0.453	0.42	0.48	0.553	0.703	1.001	0.845	1.174	0.441	1.402	0.509	1.234	1.788	1.448	1.658	1.202	1.151
Q9UKS6	Protein kinase C and casein kinase substrate in neurons protein 3 OS=Homo sapiens GN=PACSIN3 PE=1 SV=2	1.089	1.163	1.586	2.072	1.185	0.73	1.134	0.936	0.999	0.819	0.972	1.502	0.991	1.004	1.037	1.458	0.749	0.941
O75844	CAAX prenyl protease 1 homolog OS=Homo sapiens GN=ZMPSTE24 PE=1 SV=2	0.921	1.429	2.206	2.712	0.13	0.107	1.132	1.474	0.358	1.669	0.107	2.14	0.629	1.566	1.841	1.406	0.217	0.123
Q8N8A2	Serine/threonine-protein phosphatase 6 regulatory ankyrin repeat subunit B OS=Homo sapiens GN=ANKRD44 PE=1 SV=3	0.868	0.693	0.818	0.813	0.739	0.818	1.429	0.804	0.781	0.728	1.24	0.843	1.115	1.937	1.799	1.065	0.882	0.877
P61964	WD repeat-containing protein 5 OS=Homo sapiens GN=WDR5 PE=1 SV=1	3.235	0.328	0.323	0.623	0.476	2.661	1.062	0.713	0.982	0.424	1.291	0.222	1.606	1.051	1.204	1.019	1.579	1.698
Q7Z4H8	KDEL motif-containing protein 2 OS=Homo sapiens GN=KDELC2 PE=1 SV=2	0.934	2.922	2.192	2.29	2.916	0.59	0.777	1.242	0.758	0.972	0.283	1.096	0.274	0.654	0.555	0.544	0.473	0.198
Q9Y2S7	Polymerase delta-interacting protein 2 OS=Homo sapiens GN=POLDIP2 PE=1 SV=1	0.327	2.912	2.001	0.373	1.21	0.245	0.321	2.896	1.974	2.449	0.215	0.273	0.494	1.872	1.613	0.715	0.889	0.318
Q3KQU3	MAP7 domain-containing protein 1 OS=Homo sapiens GN=MAP7D1 PE=1 SV=1	0.878	0.158	0.16	0.223	0.698	2.644	1.311	0.889	1.777	0.369	3.283	0.376	0.37	0.698	0.932	0.984	0.613	0.194
Q99436	Proteasome subunit beta type-7 OS=Homo sapiens GN=PSMB7 PE=1 SV=1	1.329	0.087	0.092	0.123	0.198	2.681	1.154	0.087	0.117	0.064	1.695	0.059	1.577	0.124	0.112	0.159	0.381	3.445
Q9NVU7	Protein SDA1 homolog OS=Homo sapiens GN=SDAD1 PE=1 SV=3	1.606	0.4	0.343	0.696	0.704	2.061	1.379	1.304	2.287	0.578	2.384	0.307	0.57	0.81	0.884	1.056	0.46	0.824
O14828	Secretory carrier-associated membrane protein 3 OS=Homo sapiens GN=SCAMP3 PE=1 SV=3	1.173	1.046	1.284	2.823	1.019	0.512	0.83	0.496	0.38	0.664	0.356	2.343	0.485	0.393	0.589	1.375	0.371	0.246
Q13206	Probable ATP-dependent RNA helicase DDX10 OS=Homo sapiens GN=DDX10 PE=1 SV=2	2.066	0.296	0.239	0.362	0.607	3.111	1.499	0.904	1.608	0.352	2.42	0.305	0.503	0.399	0.357	0.55	0.462	0.558
O43292	Glycosylphosphatidylinositol anchor attachment 1 protein OS=Homo sapiens GN=GPAA1 PE=1 SV=3	0.744	1.165	1.876	1.617	0.578	0.195	0.808	1.049	0.305	1.208	0.12	1.313	0.896	1.937	2.288	1.928	1.178	0.609
Q9BUP3	Oxidoreductase HTATIP2 OS=Homo sapiens GN=HTATIP2 PE=1 SV=2	0.793	2.241	1.953	2.391	1.967	0.316	0.968	1.196	0.723	1.272	0.397	1.712	0.851	0.855	0.972	0.788	0.643	0.805
Q969N2	GPI transamidase component PIG-T OS=Homo sapiens GN=PIGT PE=1 SV=1	0.581	1.083	1.593	1.879	0.467	0.156	0.931	1.243	0.371	1.265	0.144	1.3	0.786	2.102	2.42	1.645	0.384	0.568
O43866	CD5 antigen-like OS=Homo sapiens GN=CD5L PE=1 SV=1	1.564	0.123	0.076	0.378	0.187	1.776	1.431	0.216	0.169	0.115	0.965	0.251	3.572	0.306	0.305	0.774	0.695	6.163
Q14141	Septin-6 OS=Homo sapiens GN=SEPT6 PE=1 SV=4	0.429	1.211	1.4	0.67	0.739	0.654	1.148	0.616	0.405	0.757	0.808	0.794	1.231	2.041	2.209	1.63	3.78	0.671
Q9Y673	Dolichyl-phosphate beta-glucosyltransferase OS=Homo sapiens GN=ALG5 PE=1 SV=1	0.644	1.196	2.035	1.96	0.994	0.151	1.05	1.21	0.369	1.779	0.205	2.062	0.981	2.117	2.387	1.837	0.284	0.558
Q16875	6-phosphofructo-2-kinase/fructose-2,6-bisphosphatase 3 OS=Homo sapiens GN=PFKFB3 PE=1 SV=1	1.134	0.434	0.473	0.542	1.019	2.067	1.232	1.045	1.71	0.772	1.874	0.57	0.698	0.602	0.601	0.737	0.547	0.729
Q8IUD2	ELKS/Rab6-interacting/CAST family member 1 OS=Homo sapiens GN=ERC1 PE=1 SV=1	0.914	1.336	1.627	1.011	0.82	0.742	1.664	1.023	2.099	0.835	3.092	0.863	0.601	1.541	1.521	1.561	0.804	0.24
O60476	Mannosyl-oligosaccharide 1,2-alpha-mannosidase IB OS=Homo sapiens GN=MAN1A2 PE=1 SV=1	1.006	0.937	1.237	2.414	1.189	0.2	1.002	0.623	0.245	0.847	0.375	2.805	1.013	0.846	1.064	1.495	0.136	0.253
P78417	Glutathione S-transferase omega-1 OS=Homo sapiens GN=GSTO1 PE=1 SV=2	0.982	1.712	1.546	1.421	1.654	0.268	2.097	1.141	0.784	1.059	0.686	1.506	0.642	1.268	1.019	0.711	1.119	0.409
P00813	Adenosine deaminase OS=Homo sapiens GN=ADA PE=1 SV=3	0.242	0.202	0.298	0.433	0.26	0.114	1.717	1.487	0.897	1.699	0.776	4.523	1.203	1.461	1.13	1.634	0.655	0.455
Q13492	Phosphatidylinositol-binding clathrin assembly protein OS=Homo sapiens GN=PICALM PE=1 SV=2	0.771	0.778	0.825	0.687	0.63	0.856	1.421	1.508	2.476	1.053	1.964	0.94	0.67	1.177	1.14	0.998	1.45	0.618
Q5VYS8	Terminal uridylyltransferase 7 OS=Homo sapiens GN=ZCCHC6 PE=1 SV=1	1.125	0.344	0.34	0.508	0.391	1.539	1.043	0.805	1.571	0.575	2.537	0.47	1.374	1.317	1.419	1.9	0.862	1.211
Q68CQ7	Glycosyltransferase 8 domain-containing protein 1 OS=Homo sapiens GN=GLT8D1 PE=1 SV=2	1.508	1.116	1.586	4.432	0.7	0.301	0.75	0.589	0.358	0.81	0.169	2.155	0.813	0.851	1.041	2.188	0.242	0.329
Q00013	55 kDa erythrocyte membrane protein OS=Homo sapiens GN=MPP1 PE=1 SV=2	0.295	0.557	0.724	0.624	0.464	0.238	1.022	1.211	1.315	1.865	0.843	2.564	0.8	1.702	1.926	1.209	1.412	0.521
Q9NX46	Poly(ADP-ribose) glycohydrolase ARH3 OS=Homo sapiens GN=ADPRHL2 PE=1 SV=1	0.604	2.406	1.136	0.733	1.315	0.408	1.076	2.374	1.928	1.544	0.418	1.034	0.877	1.806	1.115	0.732	1.373	0.238
P04920	Anion exchange protein 2 OS=Homo sapiens GN=SLC4A2 PE=1 SV=4	0.784	1.206	2.013	2.186	1.243	0.14	0.74	0.806	0.562	1.408	0.419	2.361	0.793	1.165	1.391	1.498	0.618	0.313
Q9H9J2	39S ribosomal protein L44, mitochondrial OS=Homo sapiens GN=MRPL44 PE=1 SV=1	0.284	2.652	2.167	0.229	4.145	0.285	0.562	2.216	2.392	2.247	0.805	0.279	0.237	0.964	1.016	0.291	1.802	0.391
P49961	Ectonucleoside triphosphate diphosphohydrolase 1 OS=Homo sapiens GN=ENTPD1 PE=1 SV=1	0.218	0.201	0.373	0.534	0.225	0.072	1.429	1.357	0.667	2.635	0.325	5.657	0.815	1.505	1.832	1.847	0.854	0.486
Q9UM07	Protein-arginine deiminase type-4 OS=Homo sapiens GN=PADI4 PE=1 SV=2	0.192	0.206	0.169	0.161	0.242	0.175	0.165	0.111	0.178	0.032	0.183	0.049	1.247	3.63	3.483	1.836	2.692	1.354
Q9H8H3	Methyltransferase-like protein 7A OS=Homo sapiens GN=METTL7A PE=1 SV=1	0.247	0.255	0.357	0.751	0.163	0.029	2.253	1.678	0.533	1.87	0.343	4.368	0.942	1.645	2.027	2.316	0.23	0.165
P0C0S5	Histone H2A.Z OS=Homo sapiens GN=H2AFZ PE=1 SV=2	2.709	0.286	0.142	0.919	0.127	2.497	1.184	0.745	1.378	0.287	1.609	0.114	1.411	0.224	0.313	1.062	0.187	1.828
Q96HY7	Probable 2-oxoglutarate dehydrogenase E1 component DHKTD1, mitochondrial OS=Homo sapiens GN=DHTKD1 PE=1 SV=2	0.324	2.643	1.513	0.246	1.968	0.283	0.443	2.756	2.407	2.018	0.357	0.222
O00291	Huntingtin-interacting protein 1 OS=Homo sapiens GN=HIP1 PE=1 SV=5	1.176	1.972	2.527	1.917	2.095	0.567	0.326	0.639	0.377	1.184	0.169	0.74	0.822	1.735	1.81	1.471	2.968	0.492
P16989	Y-box-binding protein 3 OS=Homo sapiens GN=YBX3 PE=1 SV=4	1.031	0.383	0.374	0.379	1.039	2.663	1.169	0.823	1.374	0.384	2.431	0.362
Q14520	Hyaluronan-binding protein 2 OS=Homo sapiens GN=HABP2 PE=1 SV=1	1.805	0.261	0.281	0.434	0.471	2.41	1.134	0.934	0.751	0.457	1.032	0.278	1.694	0.828	0.709	1.249	0.799	2.335
Q9BVP2	Guanine nucleotide-binding protein-like 3 OS=Homo sapiens GN=GNL3 PE=1 SV=2	0.911	0.401	0.359	0.379	0.659	1.533	1.298	0.918	1.6	0.309	2.233	0.221	0.956	0.706	0.735	0.863	0.664	1.032
Q15418	Ribosomal protein S6 kinase alpha-1 OS=Homo sapiens GN=RPS6KA1 PE=1 SV=2	0.599	0.496	0.678	0.723	0.656	0.731	1.352	1.074	2.582	0.523	2.285	0.935	1.131	2.217	2.293	2.071	1.261	0.857
Q969S9	Ribosome-releasing factor 2, mitochondrial OS=Homo sapiens GN=GFM2 PE=1 SV=1	0.638	3.423	2.702	0.259	1.175	0.369	0.175	2.063	1.437	2.595	0.084	0.158	0.383	1.371	1.465	0.563	0.51	0.315
P05156	Complement factor I OS=Homo sapiens GN=CFI PE=1 SV=2	0.851	0.851	0.937	0.93	1.297	0.654	1.212	0.739	0.87	0.461	1.183	0.403	2.476	2.225	2.142	1.771	3.603	1.662
Q8IYI6	Exocyst complex component 8 OS=Homo sapiens GN=EXOC8 PE=1 SV=2	0.995	1.444	1.766	1.912	1.073	0.462	0.938	0.948	1.067	1.034	1.003	1.641	0.88	1.553	1.635	1.537	0.791	0.507
P07947	Tyrosine-protein kinase Yes OS=Homo sapiens GN=YES1 PE=1 SV=3							0.516	0.699	1.19	1.193	0.859	1.505	1.771	1.032	0.842	1.141	1.406	1.339
Q969Z0	Protein TBRG4 OS=Homo sapiens GN=TBRG4 PE=1 SV=1	0.136	4.974	2.694	0.269	8.162	0.158	0.22	2.753	3.097	1.736	0.185	0.15	0.12	0.752	0.756	0.183	2.383	0.09
P62269	40S ribosomal protein S18 OS=Homo sapiens GN=RPS18 PE=1 SV=3	0.757	0.166	0.138	0.301	0.287	1.802	1.674	0.779	2.102	0.325	4.638	0.286	0.238	0.323	0.3	0.317	0.368	0.27
P32456	Guanylate-binding protein 2 OS=Homo sapiens GN=GBP2 PE=1 SV=3	0.625	0.394	0.435	0.548	0.6	0.497	1.194	1.09	1.081	1.129	0.612	1.481	1.242	1.819	1.443	1.454	0.708	1.006
Q6UWU2	Beta-galactosidase-1-like protein OS=Homo sapiens GN=GLB1L PE=2 SV=1	0.338	0.488	0.455	0.423	0.961	0.165	1.061	1.871	4.652	1.577	1.606	0.501
Q15459	Splicing factor 3A subunit 1 OS=Homo sapiens GN=SF3A1 PE=1 SV=1	3.377	0.679	0.242	0.675	1.588	4.971	0.199	0.189	0.311	0.166	0.272	0.121	0.401	0.628	0.325	0.501	0.665	0.489
P18621	60S ribosomal protein L17 OS=Homo sapiens GN=RPL17 PE=1 SV=3	0.984	0.283	0.343	0.304	0.921	2.607	1.369	0.799	1.532	0.45	2.747	0.269	0.158	0.258	0.3	0.267	0.156	0.201
Q9NV06	DDB1- and CUL4-associated factor 13 OS=Homo sapiens GN=DCAF13 PE=1 SV=2	3.6	0.526	0.402	0.465	1.178	4.154	0.819	0.502	0.983	0.471	1.398	0.279	0.2	0.208	0.299	0.23	0.258	0.252
Q12767	Transmembrane protein 94 OS=Homo sapiens GN=TMEM94 PE=1 SV=1	0.689	1.768	2.042	2.181	1.998	0.206	0.883	0.985	0.383	1.733	0.19	2.537	1.227	0.725	0.572	0.36	0.424	0.864
O96008	Mitochondrial import receptor subunit TOM40 homolog OS=Homo sapiens GN=TOMM40 PE=1 SV=1	0.077	2.728	3.134	0.311	0.214	0.088	0.395	2.221	0.356	2.865	0.178	0.636	0.383	1.819	2.147	0.797	0.396	0.084
P06748	Nucleophosmin OS=Homo sapiens GN=NPM1 PE=1 SV=2	1.557	1.119	0.595	0.402	1.817	1.318	1.003	0.666	0.638	0.461	0.694	0.24	2.744	1.485	0.792	0.862	1.781	1.607
Q14457	Beclin-1 OS=Homo sapiens GN=BECN1 PE=1 SV=2	0.788	0.433	0.445	0.62	0.618	0.968	1.696	1.349	1.256	0.689	1.957	0.763	1.056	0.82	0.755	0.911	0.647	1.045
O76011	Keratin, type I cuticular Ha4 OS=Homo sapiens GN=KRT34 PE=1 SV=2	0.924	0.182	0.509	0.274	0.644	0.509							0.479	0.174	0.173	0.01	97.224	0.255
P51452	Dual specificity protein phosphatase 3 OS=Homo sapiens GN=DUSP3 PE=1 SV=1	0.493	0.705	0.698	0.684	0.486	0.387	1.352	1.335	2.123	1.001	2.056	1.282	0.614	1.542	1.499	1.69	1.767	0.388
P33908	Mannosyl-oligosaccharide 1,2-alpha-mannosidase IA OS=Homo sapiens GN=MAN1A1 PE=1 SV=3	0.453	0.238	0.358	1.372	1.366	0.113	1.532	0.966	0.295	1.503	0.21	5.085	1.415	1.345	1.753	3.611	0.427	0.442
Q9H479	Fructosamine-3-kinase OS=Homo sapiens GN=FN3K PE=1 SV=1	1.782	1.237	1.052	0.883	1.171	1.449	1.407	1.1	2.054	0.656	2.062	0.427	0.454	0.386	0.353	0.459	0.399	0.575
Q9BXW7	Haloacid dehalogenase-like hydrolase domain-containing 5 OS=Homo sapiens GN=HDHD5 PE=1 SV=1	0.337	3.434	1.514	0.176	3.728	0.243	0.225	3.478	3.906	1.891	0.254	0.154	0.119	1.419	1.214	0.324	3.243	0.095
Q8IWB1	Inositol 1,4,5-trisphosphate receptor-interacting protein OS=Homo sapiens GN=ITPRIP PE=1 SV=1	1.202	3.502	5.064	3.816	0.248	0.282	0.339	0.304	0.139	0.374	0.181	0.481	0.331	0.833	0.867	0.74	0.287	0.102
Q9Y279	V-set and immunoglobulin domain-containing protein 4 OS=Homo sapiens GN=VSIG4 PE=1 SV=1	0.507	0.383	0.501	1.498	0.733	0.151	1.167	0.798	0.333	1.185	0.212	3.652	1.768	2.011	2.612	4.253	0.88	0.381
Q16401	26S proteasome non-ATPase regulatory subunit 5 OS=Homo sapiens GN=PSMD5 PE=1 SV=3	1.172	0.556	0.581	1.18	0.563	0.682	1.877	0.637	0.585	0.663	1.132	0.825	1.487	1.857	1.893	1.176	0.559	1.002
P01011	Alpha-1-antichymotrypsin OS=Homo sapiens GN=SERPINA3 PE=1 SV=2	0.501	0.984	0.949	0.4	0.747	0.189	1.906	0.762	0.821	0.348	1.008	0.248	3.493	0.953	0.943	1.456	1.514	1.256
P15531	Nucleoside diphosphate kinase A OS=Homo sapiens GN=NME1 PE=1 SV=1	1.984	0.896	0.698	0.774	1.311	2.243	1.638	0.371	0.306	0.322	1.501	0.339	1.283	0.799	0.617	0.268	0.094	1.009
O60825	6-phosphofructo-2-kinase/fructose-2,6-bisphosphatase 2 OS=Homo sapiens GN=PFKFB2 PE=1 SV=2							1.464	1.31	2.216	0.54	2.771	0.521	0.844	1.225	1.348	0.971	1.059	0.709
P33241	Lymphocyte-specific protein 1 OS=Homo sapiens GN=LSP1 PE=1 SV=1	0.131	0.39	0.782	0.336	0.379	0.131	0.913	1.842	1.341	3.996	0.541	3.079	0.283	0.982	1.794	0.68	2.977	0.096
Q7L5N7	Lysophosphatidylcholine acyltransferase 2 OS=Homo sapiens GN=LPCAT2 PE=1 SV=1	0.677	1.246	1.32	1.903	0.379	0.334	1.081	0.964	0.54	0.983	0.511	1.237	0.844	2.016	2.313	1.512	0.543	0.401
Q9NXH8	Torsin-4A OS=Homo sapiens GN=TOR4A PE=1 SV=2	0.444	0.488	0.66	1.233	0.349	0.196	1.761	1.83	0.652	1.971	0.38	2.083	1.269	1.805	2.217	2.638	0.811	0.72
Q96GQ5	RUS1 family protein C16orf58 OS=Homo sapiens GN=C16orf58 PE=1 SV=2	0.987	1.644	2.16	2.883	0.653	0.175	1.026	1.093	0.339	1.275	0.216	1.843	0.589	1.254	1.555	1.234	0.281	0.378
Q9H6E4	Coiled-coil domain-containing protein 134 OS=Homo sapiens GN=CCDC134 PE=1 SV=1	1.023	3.131	2.37	3.469	2.745	0.163	0.797	1.102	1.134	0.849	0.2	0.897	0.493	0.991	1.198	0.573	0.156	0.313
P26641	Elongation factor 1-gamma OS=Homo sapiens GN=EEF1G PE=1 SV=3	0.607	0.494	0.507	0.785	0.545	0.697	1.104	0.793	0.8	0.673	1.168	0.908	1.478	2.162	2.005	1.92	2.038	1.396
Q16881	Thioredoxin reductase 1, cytoplasmic OS=Homo sapiens GN=TXNRD1 PE=1 SV=3	1.451	0.893	0.788	0.632	1.292	0.747	3.285	0.932	1.126	0.807	1.938	0.818	0.957	0.559	0.503	0.419	0.776	0.335
Q8IZL8	Proline-, glutamic acid- and leucine-rich protein 1 OS=Homo sapiens GN=PELP1 PE=1 SV=2	1.26	0.554	0.411	0.693	0.871	1.52	1.655	1.159	1.156	0.763	1.953	0.462	0.997	1.148	1.117	0.812	0.162	0.845
P31942	Heterogeneous nuclear ribonucleoprotein H3 OS=Homo sapiens GN=HNRNPH3 PE=1 SV=2	0.693	0.749	0.917	0.741	0.534	0.875	0.561	0.906	1.647	0.547	0.838	0.44	1.162	2.246	2.322	1.664	2.927	0.803
Q96GX9	Methylthioribulose-1-phosphate dehydratase OS=Homo sapiens GN=APIP PE=1 SV=1	1.532	0.22	0.305	0.4	0.411	1.623	1.869	0.67	1.211	0.379	2.588	0.488	0.678	0.395	0.352	0.306	0.714	0.883
Q5T653	39S ribosomal protein L2, mitochondrial OS=Homo sapiens GN=MRPL2 PE=1 SV=2	0.143	2.145	2.354	0.081	4.955	0.209	0.702	1.479	1.531	1.808	0.86	0.325	0.267	0.72	0.74	0.26	1.087	0.355
P61011	Signal recognition particle 54 kDa protein OS=Homo sapiens GN=SRP54 PE=1 SV=1	0.927	0.817	0.797	0.954	0.619	0.599	1.268	1.11	2.435	0.627	2.972	0.576	0.939	1.846	1.999	1.669	1.21	0.559
P01111	GTPase NRas OS=Homo sapiens GN=NRAS PE=1 SV=1	0.535	0.817	1.033	1.504	0.501	0.135	0.504	0.523	0.324	0.699	0.235	1.778	1.109	1.873	2.186	2.258	1.928	0.587
Q9BRR6	ADP-dependent glucokinase OS=Homo sapiens GN=ADPGK PE=1 SV=1	0.756	1.164	1.72	2.544	0.01	0.173	1.012	1.106	0.399	1.302	0.205	1.962	0.914	1.968	2.449	2.321	0.337	0.168
Q9ULG6	Cell cycle progression protein 1 OS=Homo sapiens GN=CCPG1 PE=1 SV=3	0.991	1.619	2.476	2.95	1.008	0.34	1.007	1.113	0.415	1.347	0.422	1.38	1.693	0.874	1.053	1.239	0.636	0.322
Q96DB5	Regulator of microtubule dynamics protein 1 OS=Homo sapiens GN=RMDN1 PE=1 SV=1	0.366	6.295	1.35	0.44	6.765	0.304	0.557	2.597	2.242	1.471	0.277	0.478	0.195	0.766	0.512	0.349	0.823	0.154
Q6DN90	IQ motif and SEC7 domain-containing protein 1 OS=Homo sapiens GN=IQSEC1 PE=1 SV=1	1.028	0.448	0.53	0.583	0.697	1.357	1.272	1.3	3.13	0.598	2.416	0.608
Q5T0F9	Coiled-coil and C2 domain-containing protein 1B OS=Homo sapiens GN=CC2D1B PE=1 SV=1	0.779	0.921	1.219	1.465	0.8	0.411	1.036	1.683	2.82	1.053	1.288	0.918	0.591	0.882	0.989	0.963	0.597	0.444
Q9BRQ8	Apoptosis-inducing factor 2 OS=Homo sapiens GN=AIFM2 PE=1 SV=1	0.764	0.902	1.005	1.145	1.028	0.574	1.2	1.288	1.238	1.441	1.292	1.975	0.524	0.931	1.05	1.036	0.499	0.463
P02746	Complement C1q subcomponent subunit B OS=Homo sapiens GN=C1QB PE=1 SV=3	1.458	0.403	0.505	0.177	0.427	1.901	1.424	1.57	1.192	0.676	0.987	0.331	3.065	0.555	0.706	1.327	0.42	2.254
Q8N697	Solute carrier family 15 member 4 OS=Homo sapiens GN=SLC15A4 PE=1 SV=1	0.586	1.425	2.137	1.619	2.128	0.162	0.874	1.368	1.143	2.059	0.585	2.138	0.866	1.145	1.067	1.574	0.444	0.445
Q9BZE1	39S ribosomal protein L37, mitochondrial OS=Homo sapiens GN=MRPL37 PE=1 SV=2	0.389	2.815	2.242	0.402	3.977	0.391	0.643	2.606	2.066	2.257	0.651	0.284	0.216	1.198	1.195	0.34	0.646	0.2
Q6SZW1	Sterile alpha and TIR motif-containing protein 1 OS=Homo sapiens GN=SARM1 PE=1 SV=1	1.257	0.769	0.608	1.402	0.989	1.353	0.933	0.343	0.2	0.519	0.631	1.453	3.192	0.955	0.938	1.73	1.909	4.628
Q8NBN3	Transmembrane protein 87A OS=Homo sapiens GN=TMEM87A PE=1 SV=3	1.809	0.609	0.904	5.098	0.776	0.246	0.653	0.496	0.223	0.724	0.302	2.412	0.787	0.687	0.785	1.433	0.094	0.271
P62249	40S ribosomal protein S16 OS=Homo sapiens GN=RPS16 PE=1 SV=2	0.609	0.124	0.116	0.281	0.202	1.245	1.566	0.632	1.453	0.391	4.047	0.306	0.239	0.294	0.279	0.36	0.178	0.325
Q9NYL9	Tropomodulin-3 OS=Homo sapiens GN=TMOD3 PE=1 SV=1	0.533	1.202	1.319	0.875	0.714	0.25	0.696	1.305	0.882	2.045	0.292	1.822	1.454	2.003	1.774	1.436	2.607	1.179
P11678	Eosinophil peroxidase OS=Homo sapiens GN=EPX PE=1 SV=2							0.965	0.554	1.052	0.446	1.235	0.395	2.976	0.954	0.975	2.359	2.258	6.688
P46926	Glucosamine-6-phosphate isomerase 1 OS=Homo sapiens GN=GNPDA1 PE=1 SV=1	1.552	0.376	0.374	0.377	0.643	1.116	3.34	0.4	0.392	0.438	2.415	0.608	1.854	0.495	0.408	0.346	0.39	0.954
Q8NBJ7	Sulfatase-modifying factor 2 OS=Homo sapiens GN=SUMF2 PE=1 SV=2	1.287	3.02	2.045	2.64	2.145	0.248	0.987	1.274	0.728	1.026	0.178	1.341	0.295	0.597	0.594	0.644	0.51	0.098
P27144	Adenylate kinase 4, mitochondrial OS=Homo sapiens GN=AK4 PE=1 SV=1	0.062	8.283	3.159	0.224	2.005	0.13	0.094	1.931	1.712	0.936	0.09	0.094	0.187	1.201	1.126	0.269	0.507	0.21
Q6P4Q7	Metal transporter CNNM4 OS=Homo sapiens GN=CNNM4 PE=1 SV=3	0.825	1.614	2.198	2.268	1.807	0.473	0.675	0.639	0.402	0.863	0.629	1.789	0.896	1.204	1.446	1.482	0.68	0.679
P62266	40S ribosomal protein S23 OS=Homo sapiens GN=RPS23 PE=1 SV=3	0.735	0.13	0.132	0.183	0.483	2.414	1.311	0.974	2.699	0.354	3.458	0.297	0.093	0.114	0.151	0.103	0.08	0.084
Q92743	Serine protease HTRA1 OS=Homo sapiens GN=HTRA1 PE=1 SV=1	0.49	0.157	0.149	0.237	0.167	0.75	2.355	0.747	1.306	0.247	4.945	0.41	0.413	0.422	0.525	0.512	0.321	0.584
Q9UNZ2	NSFL1 cofactor p47 OS=Homo sapiens GN=NSFL1C PE=1 SV=2	0.594	0.992	1.945	1.876	0.885	0.193	0.73	0.975	0.837	1.893	0.352	2.723	0.895	1.907	2.007	1.77	2.558	0.64
P49591	Serine--tRNA ligase, cytoplasmic OS=Homo sapiens GN=SARS PE=1 SV=3	0.672	1.32	1.456	1.047	1.321	0.428	1.273	0.858	1.207	0.694	1.079	0.686	0.982	1.509	1.665	1.536	1.183	0.799
O95671	N-acetylserotonin O-methyltransferase-like protein OS=Homo sapiens GN=ASMTL PE=1 SV=3	0.946	1.796	1.473	1.174	1.743	0.528	0.941	0.97	1.13	0.687	1.021	0.962	0.815	0.944	0.983	0.819	0.831	0.792
P56192	Methionine--tRNA ligase, cytoplasmic OS=Homo sapiens GN=MARS PE=1 SV=2	1.132	0.975	0.804	1.194	0.844	0.823	0.868	0.67	0.719	0.591	0.887	0.959	1.792	1.839	1.749	1.568	0.733	1.43
Q15119	[Pyruvate dehydrogenase (acetyl-transferring)] kinase isozyme 2, mitochondrial OS=Homo sapiens GN=PDK2 PE=1 SV=2	0.643	3.578	2.125	0.465	2.26	0.463	1.469	2.331	1.796	2.018	0.838	0.259
Q12874	Splicing factor 3A subunit 3 OS=Homo sapiens GN=SF3A3 PE=1 SV=1	5.535	1.156	0.463	0.718	2.232	3.403	0.183	0.376	1.088	0.933	0.603	0.148	0.54	0.865	0.826	0.65	0.333	0.318
Q9NVJ2	ADP-ribosylation factor-like protein 8B OS=Homo sapiens GN=ARL8B PE=1 SV=1	0.915	1.269	1.519	1.9	2.1	0.233	0.882	0.805	0.642	1.089	0.471	3.092	0.566	0.828	0.723	1.23	0.547	0.327
Q9HAV7	GrpE protein homolog 1, mitochondrial OS=Homo sapiens GN=GRPEL1 PE=1 SV=2	0.832	4.55	1.799	0.187	2.795	0.119	0.261	2.734	2.166	1.618	0.126	0.215	0.308	2.018	1.352	0.528	1.324	0.217
Q9UBF2	Coatomer subunit gamma-2 OS=Homo sapiens GN=COPG2 PE=1 SV=1	1.208	0.423	0.384	1.213	0.49	1.18	0.899	0.906	0.725	0.693	0.848	0.902	1.102	1.439	1.605	1.22	0.786	1.283
P03952	Plasma kallikrein OS=Homo sapiens GN=KLKB1 PE=1 SV=1	0.819	0.464	0.484	0.41	0.529	0.812	1.655	0.723	0.83	0.557	1.704	0.554	1.464	1.083	1.02	1.369	1.716	2.044
P62495	Eukaryotic peptide chain release factor subunit 1 OS=Homo sapiens GN=ETF1 PE=1 SV=3	0.684	1.356	1.212	1.203	1.309	0.374	0.833	1.003	1.385	1.018	0.594	0.988	1.275	2.157	1.935	1.415	1.333	1.014
Q96AG4	Leucine-rich repeat-containing protein 59 OS=Homo sapiens GN=LRRC59 PE=1 SV=1	0.609	2.005	2.355	1.122	0.871	0.33	0.758	1.347	0.485	1.254	0.18	0.989	0.856	1.907	2.161	1.989	0.652	0.301
Q8IXQ6	Poly [ADP-ribose] polymerase 9 OS=Homo sapiens GN=PARP9 PE=1 SV=2	0.785	0.904	1.11	0.95	0.949	0.68	1.145	1.362	2.146	1.106	1.449	0.841	1.062	0.987	1.013	1.394	0.584	0.909
O95721	Synaptosomal-associated protein 29 OS=Homo sapiens GN=SNAP29 PE=1 SV=1	0.75	1.241	1.729	2.056	1.13	0.175	1.055	1.1	0.538	1.796	0.225	3.175	0.687	1.121	0.988	2.248	0.645	0.123
P62750	60S ribosomal protein L23a OS=Homo sapiens GN=RPL23A PE=1 SV=1	0.238	0.164	0.158	0.112	0.529	1.027	1.342	1.29	3.049	0.624	3.446	0.219	0.067	0.106	0.187	0.103	0.085	0.107
Q9Y2D5	A-kinase anchor protein 2 OS=Homo sapiens GN=AKAP2 PE=1 SV=3	0.706	1.636	3.321	2.046	1.235	0.297							1.776	1.226	1.382	4.017	2.29	4.402
P18077	60S ribosomal protein L35a OS=Homo sapiens GN=RPL35A PE=1 SV=2	2.745	0.163	0.17	0.198	0.48	3.852	1.584	0.557	0.749	0.23	2.381	0.244	0.996	0.402	0.462	0.905	0.739	1.787
Q9Y281	Cofilin-2 OS=Homo sapiens GN=CFL2 PE=1 SV=1	0.882	2.937	4.073	2.608	1.208	0.194	0.631	0.801	0.66	1.128	0.411	1.018	0.579	1.21	0.977	0.909	1.825	0.485
P17480	Nucleolar transcription factor 1 OS=Homo sapiens GN=UBTF PE=1 SV=1	2.54	0.57	0.444	0.553	1.19	3.068	0.677	0.704	1.607	0.288	1.454	0.166	0.537	0.187	0.191	0.243	0.591	0.758
Q14839	Chromodomain-helicase-DNA-binding protein 4 OS=Homo sapiens GN=CHD4 PE=1 SV=2	1.657	0.649	0.563	0.86	0.683	1.15	1.386	0.979	2.351	0.484	1.853	0.337	1.324	0.759	0.877	1.102	1.182	1.922
Q9Y227	Ectonucleoside triphosphate diphosphohydrolase 4 OS=Homo sapiens GN=ENTPD4 PE=1 SV=1	1.059	1.393	2.176	3.412	0.01	0.265	0.689	0.704	0.285	0.976	0.48	1.681	1.007	1.209	1.502	2.966	0.577	0.17
P40938	Replication factor C subunit 3 OS=Homo sapiens GN=RFC3 PE=1 SV=2	0.738	0.411	0.345	0.44	0.882	1.241	1.486	0.949	1.786	0.45	2.525	0.336	1.41	0.948	1.009	1.896	0.92	1.299
P78362	SRSF protein kinase 2 OS=Homo sapiens GN=SRPK2 PE=1 SV=3	2.537	0.357	0.284	0.362	1.085	3.588	0.886	0.671	1.258	0.415	1.164	0.328	0.677	0.779	0.716	0.917	1.664	0.911
O60229	Kalirin OS=Homo sapiens GN=KALRN PE=1 SV=2	1.328	2.118	2.532	3.111	1.564	0.867
Q14642	Type I inositol 1,4,5-trisphosphate 5-phosphatase OS=Homo sapiens GN=INPP5A PE=1 SV=1	1.018	2.168	3.062	3.159	2.683	0.223	0.489	0.503	0.304	0.913	0.287	1.752	0.737	0.893	0.996	1.263	1.272	0.506
O75694	Nuclear pore complex protein Nup155 OS=Homo sapiens GN=NUP155 PE=1 SV=1	0.748	0.772	0.86	0.824	0.871	0.693	1.303	0.762	0.557	0.709	0.906	0.57	1.466	2.362	2.544	1.372	1.261	1.102
Q8NBZ7	UDP-glucuronic acid decarboxylase 1 OS=Homo sapiens GN=UXS1 PE=1 SV=1	1.27	1.108	1.283	3.892	2.392	0.194	0.803	0.753	0.216	1.024	0.09	2.628	0.808	0.823	0.949	2.239	0.348	0.333
Q8IZA0	Dyslexia-associated protein KIAA0319-like protein OS=Homo sapiens GN=KIAA0319L PE=1 SV=2	1.254	0.512	0.739	3.305	0.388	0.244	1.14	0.624	0.241	0.994	0.247	4.115	0.789	0.578	0.718	2.125	0.33	0.129
[truncated: 4,874 more rows]

## Sheet: sample info
2969 set1	1	2	3	4	5	6	7	8	9	10
sample	Ref pool	sample 1	sample 4	sample	Sample7	sample 10	sample 13	sample	sample	Sample 16
label	126	127C	127N	128C	128N	129C	129N	130C	130N	131C
volume	43/143	43/143	43/143	43/143	43/143	43/143	43/143	43/143	43/143	43/143
2969 set2	1	2	3	4	5	6	7	8	9	10
sample	Ref pool	sample 2	sample 5	sample	sample 8	sample 11	Sample 14	sample	sample	sample 17
label	126	127C	127N	128C	128N	129C	129N	130C	130N	131C
volume	43/143	43/143	43/143	43/143	43/143	43/143	43/143	43/143	43/143	43/143
2969 set3	1	2	3	4	5	6	7	8	9	10
sample	Ref pool	Sample 3	sample 6	sample 9	sample 12	sample	sample	Sample 15	Sample 18	sample
label	126	127C	127N	128C	128N	129C	129N	130C	130N	131C
volume	43/143	43/143	43/143	43/143	43/143	43/143	43/143	43/143	43/143	43/143
Samples will be divided into 3 sets one for each patient.
Patient 1: 1, 4, 7, 10, 13, 16
Patient 2: 2, 5, 8, 11, 14, 17
Patient 3: 3, 6, 9, 12, 15, 18
sample info
# sample	Sample name
1	larger EVs 1
2	larger EVs 2
3	larger EVs 3
4	smaller EVs 1
5	smaller EVs 2
6	smaller EVs 2
7	larger EVs LD 1
8	larger EVs LD 2
9	larger EVs LD 3
10	larger EVs HD 1
11	larger EVs HD 2
12	larger EVs HD 3
13	smaller EVs LD 1
14	smaller EVs LD 2
15	smaller EVs LD 3
16	smaller EVs HD 1
17	smaller EVs HD 2
18	smaller EVs HD 3
